# Supplementary material for: Automated concrete crack detection enhanced by deep learning and generative adversarial networks
Source: PLoS One. 2026 Jul 20;21(7):e0354018. doi: 10.1371/journal.pone.0354018 (PMC13384272; doi:10.1371/journal.pone.0354018)
Supplement: S1 File — (DOCX) [file pone.0354018.s001.docx]

Archive with 17 entries (11 files):
- ./
- [Content_Types].xml
- _rels/
- _rels/.rels
- docProps/
- docProps/app.xml
- docProps/core.xml
- docProps/custom.xml
- word/
- word/_rels/
- word/_rels/document.xml.rels
- word/document.xml
- word/fontTable.xml
- word/settings.xml
- word/styles.xml
- word/theme/
- word/theme/theme1.xml
