# Supplementary material for: Automated concrete crack detection enhanced by deep learning and generative adversarial networks
Source: PLoS One. 2026 Jul 20;21(7):e0354018. doi: 10.1371/journal.pone.0354018 (PMC13384272; doi:10.1371/journal.pone.0354018)
Supplement: S1 File — (DOCX) [file pone.0354018.s001.docx › docProps/app.xml]

<?xml version="1.0" encoding="UTF-8" standalone="yes"?>
<Properties xmlns="http://schemas.openxmlformats.org/officeDocument/2006/extended-properties" xmlns:vt="http://schemas.openxmlformats.org/officeDocument/2006/docPropsVTypes"><Template>Normal.dotm</Template><Pages>10</Pages><Words>0</Words><Characters>0</Characters><Lines>0</Lines><Paragraphs>0</Paragraphs><TotalTime>0</TotalTime><ScaleCrop>false</ScaleCrop><LinksUpToDate>false</LinksUpToDate><CharactersWithSpaces>0</CharactersWithSpaces><Application>WPS Office_12.1.0.17147_F1E327BC-269C-435d-A152-05C5408002CA</Application><DocSecurity>0</DocSecurity></Properties>
