# Supplementary material for: Automated concrete crack detection enhanced by deep learning and generative adversarial networks
Source: PLoS One. 2026 Jul 20;21(7):e0354018. doi: 10.1371/journal.pone.0354018 (PMC13384272; doi:10.1371/journal.pone.0354018)
Supplement: S1 File — (DOCX) [file pone.0354018.s001.docx › word/_rels/document.xml.rels]

<?xml version="1.0" encoding="UTF-8" standalone="yes"?>
<Relationships xmlns="http://schemas.openxmlformats.org/package/2006/relationships"><Relationship Id="rId4" Type="http://schemas.openxmlformats.org/officeDocument/2006/relationships/fontTable" Target="fontTable.xml"/><Relationship Id="rId3" Type="http://schemas.openxmlformats.org/officeDocument/2006/relationships/theme" Target="theme/theme1.xml"/><Relationship Id="rId2" Type="http://schemas.openxmlformats.org/officeDocument/2006/relationships/settings" Target="settings.xml"/><Relationship Id="rId1" Type="http://schemas.openxmlformats.org/officeDocument/2006/relationships/styles" Target="styles.xml"/></Relationships>
