# Supplementary material for: Automated concrete crack detection enhanced by deep learning and generative adversarial networks
Source: PLoS One. 2026 Jul 20;21(7):e0354018. doi: 10.1371/journal.pone.0354018 (PMC13384272; doi:10.1371/journal.pone.0354018)
Supplement: S1 File — (DOCX) [file pone.0354018.s001.docx › word/document.xml]

<?xml version="1.0" encoding="UTF-8" standalone="yes"?><w:document xmlns:wpc="http://schemas.microsoft.com/office/word/2010/wordprocessingCanvas" xmlns:mc="http://schemas.openxmlformats.org/markup-compatibility/2006" xmlns:o="urn:schemas-microsoft-com:office:office" xmlns:r="http://schemas.openxmlformats.org/officeDocument/2006/relationships" xmlns:m="http://schemas.openxmlformats.org/officeDocument/2006/math" xmlns:v="urn:schemas-microsoft-com:vml" xmlns:wp14="http://schemas.microsoft.com/office/word/2010/wordprocessingDrawing" xmlns:wp="http://schemas.openxmlformats.org/drawingml/2006/wordprocessingDrawing" xmlns:w="http://schemas.openxmlformats.org/wordprocessingml/2006/main" xmlns:w14="http://schemas.microsoft.com/office/word/2010/wordml" xmlns:w10="urn:schemas-microsoft-com:office:word" xmlns:w15="http://schemas.microsoft.com/office/word/2012/wordml" xmlns:wpg="http://schemas.microsoft.com/office/word/2010/wordprocessingGroup" xmlns:wpi="http://schemas.microsoft.com/office/word/2010/wordprocessingInk" xmlns:wne="http://schemas.microsoft.com/office/word/2006/wordml" xmlns:wps="http://schemas.microsoft.com/office/word/2010/wordprocessingShape" xmlns:wpsCustomData="http://www.wps.cn/officeDocument/2013/wpsCustomData" mc:Ignorable="w14 w15 wp14"><w:body><w:p w14:paraId="5DAFE230"><w:pPr><w:rPr><w:rFonts w:hint="eastAsia"></w:rFonts></w:rPr></w:pPr><w:bookmarkStart w:id="0" w:name="_GoBack"></w:bookmarkStart><w:r><w:rPr><w:rFonts w:hint="eastAsia"></w:rFonts></w:rPr><w:t>%% Concrete Crack</w:t></w:r></w:p><w:p w14:paraId="0C0A3AFA"><w:pPr><w:rPr><w:rFonts w:hint="eastAsia"></w:rFonts></w:rPr></w:pPr><w:r><w:rPr><w:rFonts w:hint="eastAsia"></w:rFonts></w:rPr><w:t>function [length_mm, avg_width_mm, max_width_mm] = measure_concrete_crack(img, pixel_size)</w:t></w:r></w:p><w:p w14:paraId="2E2732CD"><w:pPr><w:rPr><w:rFonts w:hint="eastAsia"></w:rFonts></w:rPr></w:pPr><w:r><w:rPr><w:rFonts w:hint="eastAsia"></w:rFonts></w:rPr><w:t xml:space="preserve">% input parameter ：</w:t></w:r></w:p><w:p w14:paraId="0D4508C0"><w:pPr><w:rPr><w:rFonts w:hint="eastAsia"></w:rFonts></w:rPr></w:pPr><w:r><w:rPr><w:rFonts w:hint="eastAsia"></w:rFonts></w:rPr><w:t xml:space="preserve">%img-Input image (RGB or grayscale)</w:t></w:r></w:p><w:p w14:paraId="47AA753C"><w:pPr><w:rPr><w:rFonts w:hint="eastAsia"></w:rFonts></w:rPr></w:pPr><w:r><w:rPr><w:rFonts w:hint="eastAsia"></w:rFonts></w:rPr><w:t xml:space="preserve">% pixel_size-Pixel size (mm/pixel)</w:t></w:r></w:p><w:p w14:paraId="573C1710"><w:pPr><w:rPr><w:rFonts w:hint="eastAsia"></w:rFonts></w:rPr></w:pPr><w:r><w:rPr><w:rFonts w:hint="eastAsia"></w:rFonts></w:rPr><w:t xml:space="preserve">% out parameter ：</w:t></w:r></w:p><w:p w14:paraId="735C0B72"><w:pPr><w:rPr><w:rFonts w:hint="eastAsia"></w:rFonts></w:rPr></w:pPr><w:r><w:rPr><w:rFonts w:hint="eastAsia"></w:rFonts></w:rPr><w:t xml:space="preserve">% length_mm-Crack length (mm)</w:t></w:r></w:p><w:p w14:paraId="539B9A92"><w:pPr><w:rPr><w:rFonts w:hint="eastAsia"></w:rFonts></w:rPr></w:pPr><w:r><w:rPr><w:rFonts w:hint="eastAsia"></w:rFonts></w:rPr><w:t xml:space="preserve">% avg_width_mm-Average width (mm)</w:t></w:r></w:p><w:p w14:paraId="23175FE9"><w:pPr><w:rPr><w:rFonts w:hint="eastAsia"></w:rFonts></w:rPr></w:pPr><w:r><w:rPr><w:rFonts w:hint="eastAsia"></w:rFonts></w:rPr><w:t xml:space="preserve">% max_width_mm-Maximum width (mm)</w:t></w:r></w:p><w:p w14:paraId="0E4F8494"><w:pPr><w:rPr><w:rFonts w:hint="eastAsia"></w:rFonts></w:rPr></w:pPr><w:r><w:rPr><w:rFonts w:hint="eastAsia"></w:rFonts></w:rPr><w:t xml:space="preserve">    </w:t></w:r></w:p><w:p w14:paraId="0F95A2CB"><w:pPr><w:rPr><w:rFonts w:hint="eastAsia"></w:rFonts></w:rPr></w:pPr><w:r><w:rPr><w:rFonts w:hint="eastAsia"></w:rFonts></w:rPr><w:t xml:space="preserve">%% 1. Image Preprocessing</w:t></w:r></w:p><w:p w14:paraId="46734610"><w:pPr><w:rPr><w:rFonts w:hint="eastAsia"></w:rFonts></w:rPr></w:pPr><w:r><w:rPr><w:rFonts w:hint="eastAsia"></w:rFonts></w:rPr><w:t xml:space="preserve">processed_img = preprocess_image(img);</w:t></w:r></w:p><w:p w14:paraId="07349124"><w:pPr><w:rPr><w:rFonts w:hint="eastAsia"></w:rFonts></w:rPr></w:pPr><w:r><w:rPr><w:rFonts w:hint="eastAsia"></w:rFonts></w:rPr><w:t xml:space="preserve">    </w:t></w:r></w:p><w:p w14:paraId="793DDEFF"><w:pPr><w:rPr><w:rFonts w:hint="eastAsia"></w:rFonts></w:rPr></w:pPr><w:r><w:rPr><w:rFonts w:hint="eastAsia"></w:rFonts></w:rPr><w:t xml:space="preserve">%% 2. Fracture Segmentation</w:t></w:r></w:p><w:p w14:paraId="09C9425E"><w:pPr><w:rPr><w:rFonts w:hint="eastAsia"></w:rFonts></w:rPr></w:pPr><w:r><w:rPr><w:rFonts w:hint="eastAsia"></w:rFonts></w:rPr><w:t xml:space="preserve">crack_mask = segment_crack(processed_img);</w:t></w:r></w:p><w:p w14:paraId="739E8C10"><w:pPr><w:rPr><w:rFonts w:hint="eastAsia"></w:rFonts></w:rPr></w:pPr><w:r><w:rPr><w:rFonts w:hint="eastAsia"></w:rFonts></w:rPr><w:t xml:space="preserve">    </w:t></w:r></w:p><w:p w14:paraId="1DF1B74D"><w:pPr><w:rPr><w:rFonts w:hint="eastAsia"></w:rFonts></w:rPr></w:pPr><w:r><w:rPr><w:rFonts w:hint="eastAsia"></w:rFonts></w:rPr><w:t xml:space="preserve">%% 3. Skeleton Extraction</w:t></w:r></w:p><w:p w14:paraId="4C62DC14"><w:pPr><w:rPr><w:rFonts w:hint="eastAsia"></w:rFonts></w:rPr></w:pPr><w:r><w:rPr><w:rFonts w:hint="eastAsia"></w:rFonts></w:rPr><w:t xml:space="preserve">skeleton = extract_skeleton(crack_mask);</w:t></w:r></w:p><w:p w14:paraId="4FE45E06"><w:pPr><w:rPr><w:rFonts w:hint="eastAsia"></w:rFonts></w:rPr></w:pPr><w:r><w:rPr><w:rFonts w:hint="eastAsia"></w:rFonts></w:rPr><w:t xml:space="preserve">    </w:t></w:r></w:p><w:p w14:paraId="4D0CE464"><w:pPr><w:rPr><w:rFonts w:hint="eastAsia"></w:rFonts></w:rPr></w:pPr><w:r><w:rPr><w:rFonts w:hint="eastAsia"></w:rFonts></w:rPr><w:t xml:space="preserve">%% 4. Length Measurement</w:t></w:r></w:p><w:p w14:paraId="21919E47"><w:pPr><w:rPr><w:rFonts w:hint="eastAsia"></w:rFonts></w:rPr></w:pPr><w:r><w:rPr><w:rFonts w:hint="eastAsia"></w:rFonts></w:rPr><w:t xml:space="preserve">length_px = calculate_length(skeleton);</w:t></w:r></w:p><w:p w14:paraId="62E09834"><w:pPr><w:rPr><w:rFonts w:hint="eastAsia"></w:rFonts></w:rPr></w:pPr><w:r><w:rPr><w:rFonts w:hint="eastAsia"></w:rFonts></w:rPr><w:t xml:space="preserve">length_mm = length_px * pixel_size;</w:t></w:r></w:p><w:p w14:paraId="1C35EBB7"><w:pPr><w:rPr><w:rFonts w:hint="eastAsia"></w:rFonts></w:rPr></w:pPr><w:r><w:rPr><w:rFonts w:hint="eastAsia"></w:rFonts></w:rPr><w:t xml:space="preserve">    </w:t></w:r></w:p><w:p w14:paraId="4F2F1DB1"><w:pPr><w:rPr><w:rFonts w:hint="eastAsia"></w:rFonts></w:rPr></w:pPr><w:r><w:rPr><w:rFonts w:hint="eastAsia"></w:rFonts></w:rPr><w:t xml:space="preserve">%% 5. Width Measurement</w:t></w:r></w:p><w:p w14:paraId="0C3BE531"><w:pPr><w:rPr><w:rFonts w:hint="eastAsia"></w:rFonts></w:rPr></w:pPr><w:r><w:rPr><w:rFonts w:hint="eastAsia"></w:rFonts></w:rPr><w:t xml:space="preserve">[widths_px, max_width_px] = measure_widths(crack_mask, skeleton);</w:t></w:r></w:p><w:p w14:paraId="6616C452"><w:pPr><w:rPr><w:rFonts w:hint="eastAsia"></w:rFonts></w:rPr></w:pPr><w:r><w:rPr><w:rFonts w:hint="eastAsia"></w:rFonts></w:rPr><w:t xml:space="preserve">avg_width_px = mean(widths_px(widths_px &gt; 0));</w:t></w:r></w:p><w:p w14:paraId="55F097B6"><w:pPr><w:rPr><w:rFonts w:hint="eastAsia"></w:rFonts></w:rPr></w:pPr><w:r><w:rPr><w:rFonts w:hint="eastAsia"></w:rFonts></w:rPr><w:t xml:space="preserve">avg_width_mm = avg_width_px * pixel_size;</w:t></w:r></w:p><w:p w14:paraId="49E85CE3"><w:pPr><w:rPr><w:rFonts w:hint="eastAsia"></w:rFonts></w:rPr></w:pPr><w:r><w:rPr><w:rFonts w:hint="eastAsia"></w:rFonts></w:rPr><w:t xml:space="preserve">max_width_mm = max_width_px * pixel_size;</w:t></w:r></w:p><w:p w14:paraId="15F0D1B9"><w:pPr><w:rPr><w:rFonts w:hint="eastAsia"></w:rFonts></w:rPr></w:pPr><w:r><w:rPr><w:rFonts w:hint="eastAsia"></w:rFonts></w:rPr><w:t xml:space="preserve">    </w:t></w:r></w:p><w:p w14:paraId="170EA0F7"><w:pPr><w:rPr><w:rFonts w:hint="eastAsia"></w:rFonts></w:rPr></w:pPr><w:r><w:rPr><w:rFonts w:hint="eastAsia"></w:rFonts></w:rPr><w:t xml:space="preserve">%% 6. Visualization Results</w:t></w:r></w:p><w:p w14:paraId="55A1F54B"><w:pPr><w:rPr><w:rFonts w:hint="eastAsia"></w:rFonts></w:rPr></w:pPr><w:r><w:rPr><w:rFonts w:hint="eastAsia"></w:rFonts></w:rPr><w:t xml:space="preserve">visualize_results(img, crack_mask, skeleton, widths_px, length_mm, avg_width_mm, max_width_mm);</w:t></w:r></w:p><w:p w14:paraId="5481994E"><w:pPr><w:rPr><w:rFonts w:hint="eastAsia"></w:rFonts></w:rPr></w:pPr><w:r><w:rPr><w:rFonts w:hint="eastAsia"></w:rFonts></w:rPr><w:t>end</w:t></w:r></w:p><w:p w14:paraId="4AB1D197"><w:pPr><w:rPr><w:rFonts w:hint="eastAsia"></w:rFonts></w:rPr></w:pPr></w:p><w:p w14:paraId="046CDE2C"><w:pPr><w:rPr><w:rFonts w:hint="eastAsia"></w:rFonts></w:rPr></w:pPr><w:r><w:rPr><w:rFonts w:hint="eastAsia"></w:rFonts></w:rPr><w:t>%% Image Preprocessing Function</w:t></w:r></w:p><w:p w14:paraId="0AC629E7"><w:pPr><w:rPr><w:rFonts w:hint="eastAsia"></w:rFonts></w:rPr></w:pPr><w:r><w:rPr><w:rFonts w:hint="eastAsia"></w:rFonts></w:rPr><w:t>function processed_img = preprocess_image(img)</w:t></w:r></w:p><w:p w14:paraId="0072EFE4"><w:pPr><w:rPr><w:rFonts w:hint="eastAsia"></w:rFonts></w:rPr></w:pPr><w:r><w:rPr><w:rFonts w:hint="eastAsia"></w:rFonts></w:rPr><w:t xml:space="preserve">% Convert to grayscale image</w:t></w:r></w:p><w:p w14:paraId="24500944"><w:pPr><w:rPr><w:rFonts w:hint="eastAsia"></w:rFonts></w:rPr></w:pPr><w:r><w:rPr><w:rFonts w:hint="eastAsia"></w:rFonts></w:rPr><w:t xml:space="preserve">    if size(img, 3) == 3</w:t></w:r></w:p><w:p w14:paraId="5AECC100"><w:pPr><w:rPr><w:rFonts w:hint="eastAsia"></w:rFonts></w:rPr></w:pPr><w:r><w:rPr><w:rFonts w:hint="eastAsia"></w:rFonts></w:rPr><w:t xml:space="preserve">gray_img = rgb2gray(img);</w:t></w:r></w:p><w:p w14:paraId="37FADF23"><w:pPr><w:rPr><w:rFonts w:hint="eastAsia"></w:rFonts></w:rPr></w:pPr><w:r><w:rPr><w:rFonts w:hint="eastAsia"></w:rFonts></w:rPr><w:t xml:space="preserve">else</w:t></w:r></w:p><w:p w14:paraId="4CF678B7"><w:pPr><w:rPr><w:rFonts w:hint="eastAsia"></w:rFonts></w:rPr></w:pPr><w:r><w:rPr><w:rFonts w:hint="eastAsia"></w:rFonts></w:rPr><w:t xml:space="preserve">gray_img = img;</w:t></w:r></w:p><w:p w14:paraId="63A331CA"><w:pPr><w:rPr><w:rFonts w:hint="eastAsia"></w:rFonts></w:rPr></w:pPr><w:r><w:rPr><w:rFonts w:hint="eastAsia"></w:rFonts></w:rPr><w:t xml:space="preserve">end</w:t></w:r></w:p><w:p w14:paraId="37CDBE6A"><w:pPr><w:rPr><w:rFonts w:hint="eastAsia"></w:rFonts></w:rPr></w:pPr><w:r><w:rPr><w:rFonts w:hint="eastAsia"></w:rFonts></w:rPr><w:t xml:space="preserve">    </w:t></w:r></w:p><w:p w14:paraId="199686D2"><w:pPr><w:rPr><w:rFonts w:hint="eastAsia"></w:rFonts></w:rPr></w:pPr><w:r><w:rPr><w:rFonts w:hint="eastAsia"></w:rFonts></w:rPr><w:t xml:space="preserve">% Light Correction</w:t></w:r></w:p><w:p w14:paraId="06090160"><w:pPr><w:rPr><w:rFonts w:hint="eastAsia"></w:rFonts></w:rPr></w:pPr><w:r><w:rPr><w:rFonts w:hint="eastAsia"></w:rFonts></w:rPr><w:t xml:space="preserve">background = imopen(gray_img, strel(disk, 15));</w:t></w:r></w:p><w:p w14:paraId="3FF91D0B"><w:pPr><w:rPr><w:rFonts w:hint="eastAsia"></w:rFonts></w:rPr></w:pPr><w:r><w:rPr><w:rFonts w:hint="eastAsia"></w:rFonts></w:rPr><w:t xml:space="preserve">normalized_img = imsubtract(gray_img, background);</w:t></w:r></w:p><w:p w14:paraId="79F0F6BE"><w:pPr><w:rPr><w:rFonts w:hint="eastAsia"></w:rFonts></w:rPr></w:pPr><w:r><w:rPr><w:rFonts w:hint="eastAsia"></w:rFonts></w:rPr><w:t xml:space="preserve">    </w:t></w:r></w:p><w:p w14:paraId="3023D5A8"><w:pPr><w:rPr><w:rFonts w:hint="eastAsia"></w:rFonts></w:rPr></w:pPr><w:r><w:rPr><w:rFonts w:hint="eastAsia"></w:rFonts></w:rPr><w:t xml:space="preserve">% Contrast Enhancement</w:t></w:r></w:p><w:p w14:paraId="48058CED"><w:pPr><w:rPr><w:rFonts w:hint="eastAsia"></w:rFonts></w:rPr></w:pPr><w:r><w:rPr><w:rFonts w:hint="eastAsia"></w:rFonts></w:rPr><w:t xml:space="preserve">enhanced_img = imadjust(normalized_img);</w:t></w:r></w:p><w:p w14:paraId="63B3928C"><w:pPr><w:rPr><w:rFonts w:hint="eastAsia"></w:rFonts></w:rPr></w:pPr><w:r><w:rPr><w:rFonts w:hint="eastAsia"></w:rFonts></w:rPr><w:t xml:space="preserve">    </w:t></w:r></w:p><w:p w14:paraId="53E95060"><w:pPr><w:rPr><w:rFonts w:hint="eastAsia"></w:rFonts></w:rPr></w:pPr><w:r><w:rPr><w:rFonts w:hint="eastAsia"></w:rFonts></w:rPr><w:t xml:space="preserve">% Noise Removal</w:t></w:r></w:p><w:p w14:paraId="33392CB3"><w:pPr><w:rPr><w:rFonts w:hint="eastAsia"></w:rFonts></w:rPr></w:pPr><w:r><w:rPr><w:rFonts w:hint="eastAsia"></w:rFonts></w:rPr><w:t xml:space="preserve">denoised_img = medfilt2(enhanced_img, [5, 5]);</w:t></w:r></w:p><w:p w14:paraId="5F0B56A2"><w:pPr><w:rPr><w:rFonts w:hint="eastAsia"></w:rFonts></w:rPr></w:pPr><w:r><w:rPr><w:rFonts w:hint="eastAsia"></w:rFonts></w:rPr><w:t xml:space="preserve">    </w:t></w:r></w:p><w:p w14:paraId="141B511E"><w:pPr><w:rPr><w:rFonts w:hint="eastAsia"></w:rFonts></w:rPr></w:pPr><w:r><w:rPr><w:rFonts w:hint="eastAsia"></w:rFonts></w:rPr><w:t xml:space="preserve">% edge enhancement</w:t></w:r></w:p><w:p w14:paraId="07AE8187"><w:pPr><w:rPr><w:rFonts w:hint="eastAsia"></w:rFonts></w:rPr></w:pPr><w:r><w:rPr><w:rFonts w:hint="eastAsia"></w:rFonts></w:rPr><w:t xml:space="preserve">edge_enhanced = imsharpen(denoised_img, Amount, 2);</w:t></w:r></w:p><w:p w14:paraId="035B34E4"><w:pPr><w:rPr><w:rFonts w:hint="eastAsia"></w:rFonts></w:rPr></w:pPr><w:r><w:rPr><w:rFonts w:hint="eastAsia"></w:rFonts></w:rPr><w:t xml:space="preserve">    </w:t></w:r></w:p><w:p w14:paraId="1A20C1FE"><w:pPr><w:rPr><w:rFonts w:hint="eastAsia"></w:rFonts></w:rPr></w:pPr><w:r><w:rPr><w:rFonts w:hint="eastAsia"></w:rFonts></w:rPr><w:t xml:space="preserve">% Gaussian Smoothing</w:t></w:r></w:p><w:p w14:paraId="126BDCA0"><w:pPr><w:rPr><w:rFonts w:hint="eastAsia"></w:rFonts></w:rPr></w:pPr><w:r><w:rPr><w:rFonts w:hint="eastAsia"></w:rFonts></w:rPr><w:t xml:space="preserve">processed_img = imgaussfilt(edge_enhanced, 1.2);</w:t></w:r></w:p><w:p w14:paraId="51C5BFD3"><w:pPr><w:rPr><w:rFonts w:hint="eastAsia"></w:rFonts></w:rPr></w:pPr><w:r><w:rPr><w:rFonts w:hint="eastAsia"></w:rFonts></w:rPr><w:t xml:space="preserve">    </w:t></w:r></w:p><w:p w14:paraId="715966A3"><w:pPr><w:rPr><w:rFonts w:hint="eastAsia"></w:rFonts></w:rPr></w:pPr><w:r><w:rPr><w:rFonts w:hint="eastAsia"></w:rFonts></w:rPr><w:t xml:space="preserve">% Show Preprocessing Steps</w:t></w:r></w:p><w:p w14:paraId="46607448"><w:pPr><w:rPr><w:rFonts w:hint="eastAsia"></w:rFonts></w:rPr></w:pPr><w:r><w:rPr><w:rFonts w:hint="eastAsia"></w:rFonts></w:rPr><w:t xml:space="preserve">Figure (Name, Image Preprocessing, Position, [100,100,1200,400]);</w:t></w:r></w:p><w:p w14:paraId="1821638A"><w:pPr><w:rPr><w:rFonts w:hint="eastAsia"></w:rFonts></w:rPr></w:pPr><w:r><w:rPr><w:rFonts w:hint="eastAsia"></w:rFonts></w:rPr><w:t xml:space="preserve">Subplot (1, 5, 1);imshow(grey_img); title(Original Image);</w:t></w:r></w:p><w:p w14:paraId="694649BE"><w:pPr><w:rPr><w:rFonts w:hint="eastAsia"></w:rFonts></w:rPr></w:pPr><w:r><w:rPr><w:rFonts w:hint="eastAsia"></w:rFonts></w:rPr><w:t xml:space="preserve">Subplot (1, 5, 2);imshow(normalized_img); title(Light Correction);</w:t></w:r></w:p><w:p w14:paraId="06C63C8F"><w:pPr><w:rPr><w:rFonts w:hint="eastAsia"></w:rFonts></w:rPr></w:pPr><w:r><w:rPr><w:rFonts w:hint="eastAsia"></w:rFonts></w:rPr><w:t xml:space="preserve">Subplot (1, 5, 3);imshow(denoised_img); title(After denoising);</w:t></w:r></w:p><w:p w14:paraId="11604973"><w:pPr><w:rPr><w:rFonts w:hint="eastAsia"></w:rFonts></w:rPr></w:pPr><w:r><w:rPr><w:rFonts w:hint="eastAsia"></w:rFonts></w:rPr><w:t xml:space="preserve">Subplot (1, 5, 4);imshow (edge_enhanced); Title (Edge Enhancement);</w:t></w:r></w:p><w:p w14:paraId="687D4BE7"><w:pPr><w:rPr><w:rFonts w:hint="eastAsia"></w:rFonts></w:rPr></w:pPr><w:r><w:rPr><w:rFonts w:hint="eastAsia"></w:rFonts></w:rPr><w:t xml:space="preserve">Subplot (1, 5, 5);imshow(processed_img); title(Final Processing);</w:t></w:r></w:p><w:p w14:paraId="0D6A695F"><w:pPr><w:rPr><w:rFonts w:hint="eastAsia"></w:rFonts></w:rPr></w:pPr><w:r><w:rPr><w:rFonts w:hint="eastAsia"></w:rFonts></w:rPr><w:t>end</w:t></w:r></w:p><w:p w14:paraId="33E0004F"><w:pPr><w:rPr><w:rFonts w:hint="eastAsia"></w:rFonts></w:rPr></w:pPr></w:p><w:p w14:paraId="5A99BEE0"><w:pPr><w:rPr><w:rFonts w:hint="eastAsia"></w:rFonts></w:rPr></w:pPr><w:r><w:rPr><w:rFonts w:hint="eastAsia"></w:rFonts></w:rPr><w:t>%% Fracture Segmentation Function</w:t></w:r></w:p><w:p w14:paraId="4117B5D5"><w:pPr><w:rPr><w:rFonts w:hint="eastAsia"></w:rFonts></w:rPr></w:pPr><w:r><w:rPr><w:rFonts w:hint="eastAsia"></w:rFonts></w:rPr><w:t>function crack_mask = segment_crack(img)</w:t></w:r></w:p><w:p w14:paraId="1EB59293"><w:pPr><w:rPr><w:rFonts w:hint="eastAsia"></w:rFonts></w:rPr></w:pPr><w:r><w:rPr><w:rFonts w:hint="eastAsia"></w:rFonts></w:rPr><w:t xml:space="preserve">% Adaptive Threshold Segmentation</w:t></w:r></w:p><w:p w14:paraId="7F35F944"><w:pPr><w:rPr><w:rFonts w:hint="eastAsia"></w:rFonts></w:rPr></w:pPr><w:r><w:rPr><w:rFonts w:hint="eastAsia"></w:rFonts></w:rPr><w:t xml:space="preserve">binary_img = imbinarize(img, adaptive, Sensitivity, 0.6, ForegroundPolarity, dark);</w:t></w:r></w:p><w:p w14:paraId="3266FF1A"><w:pPr><w:rPr><w:rFonts w:hint="eastAsia"></w:rFonts></w:rPr></w:pPr><w:r><w:rPr><w:rFonts w:hint="eastAsia"></w:rFonts></w:rPr><w:t xml:space="preserve">    </w:t></w:r></w:p><w:p w14:paraId="1F3CE5F6"><w:pPr><w:rPr><w:rFonts w:hint="eastAsia"></w:rFonts></w:rPr></w:pPr><w:r><w:rPr><w:rFonts w:hint="eastAsia"></w:rFonts></w:rPr><w:t xml:space="preserve">% Morphological Operations</w:t></w:r></w:p><w:p w14:paraId="718E9FE7"><w:pPr><w:rPr><w:rFonts w:hint="eastAsia"></w:rFonts></w:rPr></w:pPr><w:r><w:rPr><w:rFonts w:hint="eastAsia"></w:rFonts></w:rPr><w:t xml:space="preserve">    se = strel(disk, 3);</w:t></w:r></w:p><w:p w14:paraId="48C767AB"><w:pPr><w:rPr><w:rFonts w:hint="eastAsia"></w:rFonts></w:rPr></w:pPr><w:r><w:rPr><w:rFonts w:hint="eastAsia"></w:rFonts></w:rPr><w:t xml:space="preserve">opened_img = imopen(binary_img, se);</w:t></w:r></w:p><w:p w14:paraId="2AAE895C"><w:pPr><w:rPr><w:rFonts w:hint="eastAsia"></w:rFonts></w:rPr></w:pPr><w:r><w:rPr><w:rFonts w:hint="eastAsia"></w:rFonts></w:rPr><w:t xml:space="preserve">closed_img = imclose(opened_img, se);</w:t></w:r></w:p><w:p w14:paraId="6C07CA8D"><w:pPr><w:rPr><w:rFonts w:hint="eastAsia"></w:rFonts></w:rPr></w:pPr><w:r><w:rPr><w:rFonts w:hint="eastAsia"></w:rFonts></w:rPr><w:t xml:space="preserve">    </w:t></w:r></w:p><w:p w14:paraId="1D67E601"><w:pPr><w:rPr><w:rFonts w:hint="eastAsia"></w:rFonts></w:rPr></w:pPr><w:r><w:rPr><w:rFonts w:hint="eastAsia"></w:rFonts></w:rPr><w:t xml:space="preserve">% Fill holes</w:t></w:r></w:p><w:p w14:paraId="73EAEF24"><w:pPr><w:rPr><w:rFonts w:hint="eastAsia"></w:rFonts></w:rPr></w:pPr><w:r><w:rPr><w:rFonts w:hint="eastAsia"></w:rFonts></w:rPr><w:t xml:space="preserve">filled_img = imfill(closed_img, holes);</w:t></w:r></w:p><w:p w14:paraId="6BFC2B09"><w:pPr><w:rPr><w:rFonts w:hint="eastAsia"></w:rFonts></w:rPr></w:pPr><w:r><w:rPr><w:rFonts w:hint="eastAsia"></w:rFonts></w:rPr><w:t xml:space="preserve">    </w:t></w:r></w:p><w:p w14:paraId="56042467"><w:pPr><w:rPr><w:rFonts w:hint="eastAsia"></w:rFonts></w:rPr></w:pPr><w:r><w:rPr><w:rFonts w:hint="eastAsia"></w:rFonts></w:rPr><w:t xml:space="preserve">% Remove Small Region</w:t></w:r></w:p><w:p w14:paraId="4EF6BC38"><w:pPr><w:rPr><w:rFonts w:hint="eastAsia"></w:rFonts></w:rPr></w:pPr><w:r><w:rPr><w:rFonts w:hint="eastAsia"></w:rFonts></w:rPr><w:t xml:space="preserve">min_area = 500;% Minimum area threshold</w:t></w:r></w:p><w:p w14:paraId="49CC3FD4"><w:pPr><w:rPr><w:rFonts w:hint="eastAsia"></w:rFonts></w:rPr></w:pPr><w:r><w:rPr><w:rFonts w:hint="eastAsia"></w:rFonts></w:rPr><w:t xml:space="preserve">crack_mask = bwareaopen(filled_img, min_area);</w:t></w:r></w:p><w:p w14:paraId="27B35850"><w:pPr><w:rPr><w:rFonts w:hint="eastAsia"></w:rFonts></w:rPr></w:pPr><w:r><w:rPr><w:rFonts w:hint="eastAsia"></w:rFonts></w:rPr><w:t xml:space="preserve">    </w:t></w:r></w:p><w:p w14:paraId="73614E40"><w:pPr><w:rPr><w:rFonts w:hint="eastAsia"></w:rFonts></w:rPr></w:pPr><w:r><w:rPr><w:rFonts w:hint="eastAsia"></w:rFonts></w:rPr><w:t xml:space="preserve">% Remove Edge Areas</w:t></w:r></w:p><w:p w14:paraId="177E8283"><w:pPr><w:rPr><w:rFonts w:hint="eastAsia"></w:rFonts></w:rPr></w:pPr><w:r><w:rPr><w:rFonts w:hint="eastAsia"></w:rFonts></w:rPr><w:t xml:space="preserve">crack_mask = imclearborder(crack_mask);</w:t></w:r></w:p><w:p w14:paraId="13AF2A58"><w:pPr><w:rPr><w:rFonts w:hint="eastAsia"></w:rFonts></w:rPr></w:pPr><w:r><w:rPr><w:rFonts w:hint="eastAsia"></w:rFonts></w:rPr><w:t xml:space="preserve">    </w:t></w:r></w:p><w:p w14:paraId="3B63C7CA"><w:pPr><w:rPr><w:rFonts w:hint="eastAsia"></w:rFonts></w:rPr></w:pPr><w:r><w:rPr><w:rFonts w:hint="eastAsia"></w:rFonts></w:rPr><w:t xml:space="preserve">% Show the segmentation process</w:t></w:r></w:p><w:p w14:paraId="15C36239"><w:pPr><w:rPr><w:rFonts w:hint="eastAsia"></w:rFonts></w:rPr></w:pPr><w:r><w:rPr><w:rFonts w:hint="eastAsia"></w:rFonts></w:rPr><w:t xml:space="preserve">Figure (Name, Crack Segmentation, Position, [100,100,1000,400]);</w:t></w:r></w:p><w:p w14:paraId="4F09D4E9"><w:pPr><w:rPr><w:rFonts w:hint="eastAsia"></w:rFonts></w:rPr></w:pPr><w:r><w:rPr><w:rFonts w:hint="eastAsia"></w:rFonts></w:rPr><w:t xml:space="preserve">Subplot (1, 4, 1);imshow(binary_img); title(Binarization);</w:t></w:r></w:p><w:p w14:paraId="6F028103"><w:pPr><w:rPr><w:rFonts w:hint="eastAsia"></w:rFonts></w:rPr></w:pPr><w:r><w:rPr><w:rFonts w:hint="eastAsia"></w:rFonts></w:rPr><w:t xml:space="preserve">Subplot (1, 4, 2);imshow(closed_img); title(Morphological Operations);</w:t></w:r></w:p><w:p w14:paraId="247E9EC7"><w:pPr><w:rPr><w:rFonts w:hint="eastAsia"></w:rFonts></w:rPr></w:pPr><w:r><w:rPr><w:rFonts w:hint="eastAsia"></w:rFonts></w:rPr><w:t xml:space="preserve">Subplot (1, 4, 3);imshow(filled_img); title(Filling holes);</w:t></w:r></w:p><w:p w14:paraId="6B20EF48"><w:pPr><w:rPr><w:rFonts w:hint="eastAsia"></w:rFonts></w:rPr></w:pPr><w:r><w:rPr><w:rFonts w:hint="eastAsia"></w:rFonts></w:rPr><w:t xml:space="preserve">Subplot (1, 4, 4);imshow (crack_mask); title (Final Mask);</w:t></w:r></w:p><w:p w14:paraId="281E8578"><w:pPr><w:rPr><w:rFonts w:hint="eastAsia"></w:rFonts></w:rPr></w:pPr><w:r><w:rPr><w:rFonts w:hint="eastAsia"></w:rFonts></w:rPr><w:t>end</w:t></w:r></w:p><w:p w14:paraId="0D4F55E9"><w:pPr><w:rPr><w:rFonts w:hint="eastAsia"></w:rFonts></w:rPr></w:pPr></w:p><w:p w14:paraId="690FC29F"><w:pPr><w:rPr><w:rFonts w:hint="eastAsia"></w:rFonts></w:rPr></w:pPr><w:r><w:rPr><w:rFonts w:hint="eastAsia"></w:rFonts></w:rPr><w:t>%% Framework Extraction Function</w:t></w:r></w:p><w:p w14:paraId="64E9B097"><w:pPr><w:rPr><w:rFonts w:hint="eastAsia"></w:rFonts></w:rPr></w:pPr><w:r><w:rPr><w:rFonts w:hint="eastAsia"></w:rFonts></w:rPr><w:t>function skeleton = extract_skeleton(mask)</w:t></w:r></w:p><w:p w14:paraId="115A2AC2"><w:pPr><w:rPr><w:rFonts w:hint="eastAsia"></w:rFonts></w:rPr></w:pPr><w:r><w:rPr><w:rFonts w:hint="eastAsia"></w:rFonts></w:rPr><w:t xml:space="preserve">% Skeleton Extraction</w:t></w:r></w:p><w:p w14:paraId="7BF8C280"><w:pPr><w:rPr><w:rFonts w:hint="eastAsia"></w:rFonts></w:rPr></w:pPr><w:r><w:rPr><w:rFonts w:hint="eastAsia"></w:rFonts></w:rPr><w:t xml:space="preserve">skeleton = bwmorph(mask, skel, Inf);</w:t></w:r></w:p><w:p w14:paraId="2AEC58B4"><w:pPr><w:rPr><w:rFonts w:hint="eastAsia"></w:rFonts></w:rPr></w:pPr><w:r><w:rPr><w:rFonts w:hint="eastAsia"></w:rFonts></w:rPr><w:t xml:space="preserve">    </w:t></w:r></w:p><w:p w14:paraId="1159D89C"><w:pPr><w:rPr><w:rFonts w:hint="eastAsia"></w:rFonts></w:rPr></w:pPr><w:r><w:rPr><w:rFonts w:hint="eastAsia"></w:rFonts></w:rPr><w:t xml:space="preserve">% Remove Branch Point</w:t></w:r></w:p><w:p w14:paraId="623D994F"><w:pPr><w:rPr><w:rFonts w:hint="eastAsia"></w:rFonts></w:rPr></w:pPr><w:r><w:rPr><w:rFonts w:hint="eastAsia"></w:rFonts></w:rPr><w:t xml:space="preserve">branch_points = bwmorph(skeleton, branchpoints);</w:t></w:r></w:p><w:p w14:paraId="2BDD948D"><w:pPr><w:rPr><w:rFonts w:hint="eastAsia"></w:rFonts></w:rPr></w:pPr><w:r><w:rPr><w:rFonts w:hint="eastAsia"></w:rFonts></w:rPr><w:t xml:space="preserve">end_points = bwmorph(skeleton, endpoints);</w:t></w:r></w:p><w:p w14:paraId="666B988B"><w:pPr><w:rPr><w:rFonts w:hint="eastAsia"></w:rFonts></w:rPr></w:pPr><w:r><w:rPr><w:rFonts w:hint="eastAsia"></w:rFonts></w:rPr><w:t xml:space="preserve">skeleton = skeleton &amp; ~branch_points;</w:t></w:r></w:p><w:p w14:paraId="3C8D5C43"><w:pPr><w:rPr><w:rFonts w:hint="eastAsia"></w:rFonts></w:rPr></w:pPr><w:r><w:rPr><w:rFonts w:hint="eastAsia"></w:rFonts></w:rPr><w:t xml:space="preserve">    </w:t></w:r></w:p><w:p w14:paraId="0A8FFEA3"><w:pPr><w:rPr><w:rFonts w:hint="eastAsia"></w:rFonts></w:rPr></w:pPr><w:r><w:rPr><w:rFonts w:hint="eastAsia"></w:rFonts></w:rPr><w:t xml:space="preserve">% Reconnect Break Point</w:t></w:r></w:p><w:p w14:paraId="6BABD21A"><w:pPr><w:rPr><w:rFonts w:hint="eastAsia"></w:rFonts></w:rPr></w:pPr><w:r><w:rPr><w:rFonts w:hint="eastAsia"></w:rFonts></w:rPr><w:t xml:space="preserve">for i = 1:3</w:t></w:r></w:p><w:p w14:paraId="60007D80"><w:pPr><w:rPr><w:rFonts w:hint="eastAsia"></w:rFonts></w:rPr></w:pPr><w:r><w:rPr><w:rFonts w:hint="eastAsia"></w:rFonts></w:rPr><w:t xml:space="preserve">endpoints = bwmorph(skeleton, endpoints);</w:t></w:r></w:p><w:p w14:paraId="2DEB93C2"><w:pPr><w:rPr><w:rFonts w:hint="eastAsia"></w:rFonts></w:rPr></w:pPr><w:r><w:rPr><w:rFonts w:hint="eastAsia"></w:rFonts></w:rPr><w:t xml:space="preserve">[y, x] = find(endpoints);</w:t></w:r></w:p><w:p w14:paraId="225AFA48"><w:pPr><w:rPr><w:rFonts w:hint="eastAsia"></w:rFonts></w:rPr></w:pPr><w:r><w:rPr><w:rFonts w:hint="eastAsia"></w:rFonts></w:rPr><w:t xml:space="preserve">for j = 1:length(y)</w:t></w:r></w:p><w:p w14:paraId="00E6EA64"><w:pPr><w:rPr><w:rFonts w:hint="eastAsia"></w:rFonts></w:rPr></w:pPr><w:r><w:rPr><w:rFonts w:hint="eastAsia"></w:rFonts></w:rPr><w:t xml:space="preserve">            % Add pixels around the endpoint</w:t></w:r></w:p><w:p w14:paraId="59DE8AED"><w:pPr><w:rPr><w:rFonts w:hint="eastAsia"></w:rFonts></w:rPr></w:pPr><w:r><w:rPr><w:rFonts w:hint="eastAsia"></w:rFonts></w:rPr><w:t xml:space="preserve">neighborhood = skeleton(y(j)-1:y(j)+1, x(j)-1:x(j)+1);</w:t></w:r></w:p><w:p w14:paraId="333BBC1F"><w:pPr><w:rPr><w:rFonts w:hint="eastAsia"></w:rFonts></w:rPr></w:pPr><w:r><w:rPr><w:rFonts w:hint="eastAsia"></w:rFonts></w:rPr><w:t xml:space="preserve">If sum(neighborhood()) &lt;3%, isolate the point</w:t></w:r></w:p><w:p w14:paraId="284F02F3"><w:pPr><w:rPr><w:rFonts w:hint="eastAsia"></w:rFonts></w:rPr></w:pPr><w:r><w:rPr><w:rFonts w:hint="eastAsia"></w:rFonts></w:rPr><w:t xml:space="preserve">skeleton(y(j), x(j)) = false;</w:t></w:r></w:p><w:p w14:paraId="4BB4A2EF"><w:pPr><w:rPr><w:rFonts w:hint="eastAsia"></w:rFonts></w:rPr></w:pPr><w:r><w:rPr><w:rFonts w:hint="eastAsia"></w:rFonts></w:rPr><w:t xml:space="preserve">end</w:t></w:r></w:p><w:p w14:paraId="08A0875A"><w:pPr><w:rPr><w:rFonts w:hint="eastAsia"></w:rFonts></w:rPr></w:pPr><w:r><w:rPr><w:rFonts w:hint="eastAsia"></w:rFonts></w:rPr><w:t xml:space="preserve">end</w:t></w:r></w:p><w:p w14:paraId="63048781"><w:pPr><w:rPr><w:rFonts w:hint="eastAsia"></w:rFonts></w:rPr></w:pPr><w:r><w:rPr><w:rFonts w:hint="eastAsia"></w:rFonts></w:rPr><w:t xml:space="preserve">end</w:t></w:r></w:p><w:p w14:paraId="403464D3"><w:pPr><w:rPr><w:rFonts w:hint="eastAsia"></w:rFonts></w:rPr></w:pPr><w:r><w:rPr><w:rFonts w:hint="eastAsia"></w:rFonts></w:rPr><w:t xml:space="preserve">    </w:t></w:r></w:p><w:p w14:paraId="31ECD3EB"><w:pPr><w:rPr><w:rFonts w:hint="eastAsia"></w:rFonts></w:rPr></w:pPr><w:r><w:rPr><w:rFonts w:hint="eastAsia"></w:rFonts></w:rPr><w:t xml:space="preserve">% Display Skeleton</w:t></w:r></w:p><w:p w14:paraId="6D740AFC"><w:pPr><w:rPr><w:rFonts w:hint="eastAsia"></w:rFonts></w:rPr></w:pPr><w:r><w:rPr><w:rFonts w:hint="eastAsia"></w:rFonts></w:rPr><w:t xml:space="preserve">Figure (Name, Skeleton Extraction);</w:t></w:r></w:p><w:p w14:paraId="1E82C76C"><w:pPr><w:rPr><w:rFonts w:hint="eastAsia"></w:rFonts></w:rPr></w:pPr><w:r><w:rPr><w:rFonts w:hint="eastAsia"></w:rFonts></w:rPr><w:t xml:space="preserve">imshow(labeloverlay(imadjust(mat2gray(mask)), skeleton, Transparency, 0));</w:t></w:r></w:p><w:p w14:paraId="6929ECC7"><w:pPr><w:rPr><w:rFonts w:hint="eastAsia"></w:rFonts></w:rPr></w:pPr><w:r><w:rPr><w:rFonts w:hint="eastAsia"></w:rFonts></w:rPr><w:t xml:space="preserve">Title (Crack Skeleton (Yellow));</w:t></w:r></w:p><w:p w14:paraId="573D55F9"><w:pPr><w:rPr><w:rFonts w:hint="eastAsia"></w:rFonts></w:rPr></w:pPr><w:r><w:rPr><w:rFonts w:hint="eastAsia"></w:rFonts></w:rPr><w:t>end</w:t></w:r></w:p><w:p w14:paraId="54602FDB"><w:pPr><w:rPr><w:rFonts w:hint="eastAsia"></w:rFonts></w:rPr></w:pPr></w:p><w:p w14:paraId="4763401D"><w:pPr><w:rPr><w:rFonts w:hint="eastAsia"></w:rFonts></w:rPr></w:pPr><w:r><w:rPr><w:rFonts w:hint="eastAsia"></w:rFonts></w:rPr><w:t>%% Length Measurement Function</w:t></w:r></w:p><w:p w14:paraId="068D59E0"><w:pPr><w:rPr><w:rFonts w:hint="eastAsia"></w:rFonts></w:rPr></w:pPr><w:r><w:rPr><w:rFonts w:hint="eastAsia"></w:rFonts></w:rPr><w:t>function length_px = calculate_length(skeleton)</w:t></w:r></w:p><w:p w14:paraId="69E1D86C"><w:pPr><w:rPr><w:rFonts w:hint="eastAsia"></w:rFonts></w:rPr></w:pPr><w:r><w:rPr><w:rFonts w:hint="eastAsia"></w:rFonts></w:rPr><w:t xml:space="preserve">% Calculate Frame Length</w:t></w:r></w:p><w:p w14:paraId="7398909D"><w:pPr><w:rPr><w:rFonts w:hint="eastAsia"></w:rFonts></w:rPr></w:pPr><w:r><w:rPr><w:rFonts w:hint="eastAsia"></w:rFonts></w:rPr><w:t xml:space="preserve">[y, x] = find(skeleton);</w:t></w:r></w:p><w:p w14:paraId="6BFD6FEA"><w:pPr><w:rPr><w:rFonts w:hint="eastAsia"></w:rFonts></w:rPr></w:pPr><w:r><w:rPr><w:rFonts w:hint="eastAsia"></w:rFonts></w:rPr><w:t xml:space="preserve">    </w:t></w:r></w:p><w:p w14:paraId="518130CF"><w:pPr><w:rPr><w:rFonts w:hint="eastAsia"></w:rFonts></w:rPr></w:pPr><w:r><w:rPr><w:rFonts w:hint="eastAsia"></w:rFonts></w:rPr><w:t xml:space="preserve">if isempty(y)</w:t></w:r></w:p><w:p w14:paraId="192110E7"><w:pPr><w:rPr><w:rFonts w:hint="eastAsia"></w:rFonts></w:rPr></w:pPr><w:r><w:rPr><w:rFonts w:hint="eastAsia"></w:rFonts></w:rPr><w:t xml:space="preserve">length_px = 0;</w:t></w:r></w:p><w:p w14:paraId="21D0FEE0"><w:pPr><w:rPr><w:rFonts w:hint="eastAsia"></w:rFonts></w:rPr></w:pPr><w:r><w:rPr><w:rFonts w:hint="eastAsia"></w:rFonts></w:rPr><w:t xml:space="preserve">return;</w:t></w:r></w:p><w:p w14:paraId="3D3F9A21"><w:pPr><w:rPr><w:rFonts w:hint="eastAsia"></w:rFonts></w:rPr></w:pPr><w:r><w:rPr><w:rFonts w:hint="eastAsia"></w:rFonts></w:rPr><w:t xml:space="preserve">end</w:t></w:r></w:p><w:p w14:paraId="748ECF47"><w:pPr><w:rPr><w:rFonts w:hint="eastAsia"></w:rFonts></w:rPr></w:pPr><w:r><w:rPr><w:rFonts w:hint="eastAsia"></w:rFonts></w:rPr><w:t xml:space="preserve">    </w:t></w:r></w:p><w:p w14:paraId="35AA361B"><w:pPr><w:rPr><w:rFonts w:hint="eastAsia"></w:rFonts></w:rPr></w:pPr><w:r><w:rPr><w:rFonts w:hint="eastAsia"></w:rFonts></w:rPr><w:t xml:space="preserve">% Found the start and end points</w:t></w:r></w:p><w:p w14:paraId="4DA092BD"><w:pPr><w:rPr><w:rFonts w:hint="eastAsia"></w:rFonts></w:rPr></w:pPr><w:r><w:rPr><w:rFonts w:hint="eastAsia"></w:rFonts></w:rPr><w:t xml:space="preserve">endpoints = bwmorph(skeleton, endpoints);</w:t></w:r></w:p><w:p w14:paraId="3CBAC03A"><w:pPr><w:rPr><w:rFonts w:hint="eastAsia"></w:rFonts></w:rPr></w:pPr><w:r><w:rPr><w:rFonts w:hint="eastAsia"></w:rFonts></w:rPr><w:t xml:space="preserve">[end_y, end_x] = find(endpoints);</w:t></w:r></w:p><w:p w14:paraId="05AD0BC4"><w:pPr><w:rPr><w:rFonts w:hint="eastAsia"></w:rFonts></w:rPr></w:pPr><w:r><w:rPr><w:rFonts w:hint="eastAsia"></w:rFonts></w:rPr><w:t xml:space="preserve">    </w:t></w:r></w:p><w:p w14:paraId="73206F74"><w:pPr><w:rPr><w:rFonts w:hint="eastAsia"></w:rFonts></w:rPr></w:pPr><w:r><w:rPr><w:rFonts w:hint="eastAsia"></w:rFonts></w:rPr><w:t xml:space="preserve">if numel(end_y) &lt; 2</w:t></w:r></w:p><w:p w14:paraId="51F72A35"><w:pPr><w:rPr><w:rFonts w:hint="eastAsia"></w:rFonts></w:rPr></w:pPr><w:r><w:rPr><w:rFonts w:hint="eastAsia"></w:rFonts></w:rPr><w:t xml:space="preserve">% If there are no two endpoints, calculate the pixel count directly</w:t></w:r></w:p><w:p w14:paraId="71DC59D2"><w:pPr><w:rPr><w:rFonts w:hint="eastAsia"></w:rFonts></w:rPr></w:pPr><w:r><w:rPr><w:rFonts w:hint="eastAsia"></w:rFonts></w:rPr><w:t xml:space="preserve">length_px = sum(skeleton(:));</w:t></w:r></w:p><w:p w14:paraId="245EDD96"><w:pPr><w:rPr><w:rFonts w:hint="eastAsia"></w:rFonts></w:rPr></w:pPr><w:r><w:rPr><w:rFonts w:hint="eastAsia"></w:rFonts></w:rPr><w:t xml:space="preserve">else</w:t></w:r></w:p><w:p w14:paraId="105A6B9A"><w:pPr><w:rPr><w:rFonts w:hint="eastAsia"></w:rFonts></w:rPr></w:pPr><w:r><w:rPr><w:rFonts w:hint="eastAsia"></w:rFonts></w:rPr><w:t xml:space="preserve">% Use the Dijkstra algorithm to calculate the longest path</w:t></w:r></w:p><w:p w14:paraId="62D9F75A"><w:pPr><w:rPr><w:rFonts w:hint="eastAsia"></w:rFonts></w:rPr></w:pPr><w:r><w:rPr><w:rFonts w:hint="eastAsia"></w:rFonts></w:rPr><w:t xml:space="preserve">D = bwdistgeodesic(skeleton, end_x(1), end_y(1));</w:t></w:r></w:p><w:p w14:paraId="3BE69B8D"><w:pPr><w:rPr><w:rFonts w:hint="eastAsia"></w:rFonts></w:rPr></w:pPr><w:r><w:rPr><w:rFonts w:hint="eastAsia"></w:rFonts></w:rPr><w:t xml:space="preserve">max_dist = max(D(:));</w:t></w:r></w:p><w:p w14:paraId="5A0F1D28"><w:pPr><w:rPr><w:rFonts w:hint="eastAsia"></w:rFonts></w:rPr></w:pPr><w:r><w:rPr><w:rFonts w:hint="eastAsia"></w:rFonts></w:rPr><w:t xml:space="preserve">        </w:t></w:r></w:p><w:p w14:paraId="5BB69D61"><w:pPr><w:rPr><w:rFonts w:hint="eastAsia"></w:rFonts></w:rPr></w:pPr><w:r><w:rPr><w:rFonts w:hint="eastAsia"></w:rFonts></w:rPr><w:t xml:space="preserve">if isnan(max_dist)</w:t></w:r></w:p><w:p w14:paraId="37CDD481"><w:pPr><w:rPr><w:rFonts w:hint="eastAsia"></w:rFonts></w:rPr></w:pPr><w:r><w:rPr><w:rFonts w:hint="eastAsia"></w:rFonts></w:rPr><w:t xml:space="preserve">length_px = sum(skeleton(:));</w:t></w:r></w:p><w:p w14:paraId="617EAABE"><w:pPr><w:rPr><w:rFonts w:hint="eastAsia"></w:rFonts></w:rPr></w:pPr><w:r><w:rPr><w:rFonts w:hint="eastAsia"></w:rFonts></w:rPr><w:t xml:space="preserve">else</w:t></w:r></w:p><w:p w14:paraId="0E4217EC"><w:pPr><w:rPr><w:rFonts w:hint="eastAsia"></w:rFonts></w:rPr></w:pPr><w:r><w:rPr><w:rFonts w:hint="eastAsia"></w:rFonts></w:rPr><w:t xml:space="preserve">length_px = max_dist;</w:t></w:r></w:p><w:p w14:paraId="020DD124"><w:pPr><w:rPr><w:rFonts w:hint="eastAsia"></w:rFonts></w:rPr></w:pPr><w:r><w:rPr><w:rFonts w:hint="eastAsia"></w:rFonts></w:rPr><w:t xml:space="preserve">end</w:t></w:r></w:p><w:p w14:paraId="0E40559B"><w:pPr><w:rPr><w:rFonts w:hint="eastAsia"></w:rFonts></w:rPr></w:pPr><w:r><w:rPr><w:rFonts w:hint="eastAsia"></w:rFonts></w:rPr><w:t xml:space="preserve">end</w:t></w:r></w:p><w:p w14:paraId="13EF79E7"><w:pPr><w:rPr><w:rFonts w:hint="eastAsia"></w:rFonts></w:rPr></w:pPr><w:r><w:rPr><w:rFonts w:hint="eastAsia"></w:rFonts></w:rPr><w:t>end</w:t></w:r></w:p><w:p w14:paraId="5694BD16"><w:pPr><w:rPr><w:rFonts w:hint="eastAsia"></w:rFonts></w:rPr></w:pPr></w:p><w:p w14:paraId="67362437"><w:pPr><w:rPr><w:rFonts w:hint="eastAsia"></w:rFonts></w:rPr></w:pPr><w:r><w:rPr><w:rFonts w:hint="eastAsia"></w:rFonts></w:rPr><w:t>%% Width Measurement Function</w:t></w:r></w:p><w:p w14:paraId="65FE3AE7"><w:pPr><w:rPr><w:rFonts w:hint="eastAsia"></w:rFonts></w:rPr></w:pPr><w:r><w:rPr><w:rFonts w:hint="eastAsia"></w:rFonts></w:rPr><w:t>function [widths, max_width] = measure_widths(mask, skeleton)</w:t></w:r></w:p><w:p w14:paraId="7728632D"><w:pPr><w:rPr><w:rFonts w:hint="eastAsia"></w:rFonts></w:rPr></w:pPr><w:r><w:rPr><w:rFonts w:hint="eastAsia"></w:rFonts></w:rPr><w:t xml:space="preserve">% Calculate Distance Transformation</w:t></w:r></w:p><w:p w14:paraId="2004C6F5"><w:pPr><w:rPr><w:rFonts w:hint="eastAsia"></w:rFonts></w:rPr></w:pPr><w:r><w:rPr><w:rFonts w:hint="eastAsia"></w:rFonts></w:rPr><w:t xml:space="preserve">dist_transform = bwdist(~mask);</w:t></w:r></w:p><w:p w14:paraId="68F4393E"><w:pPr><w:rPr><w:rFonts w:hint="eastAsia"></w:rFonts></w:rPr></w:pPr><w:r><w:rPr><w:rFonts w:hint="eastAsia"></w:rFonts></w:rPr><w:t xml:space="preserve">    </w:t></w:r></w:p><w:p w14:paraId="1463C2A7"><w:pPr><w:rPr><w:rFonts w:hint="eastAsia"></w:rFonts></w:rPr></w:pPr><w:r><w:rPr><w:rFonts w:hint="eastAsia"></w:rFonts></w:rPr><w:t xml:space="preserve">% Get points on the skeleton</w:t></w:r></w:p><w:p w14:paraId="3B8019E5"><w:pPr><w:rPr><w:rFonts w:hint="eastAsia"></w:rFonts></w:rPr></w:pPr><w:r><w:rPr><w:rFonts w:hint="eastAsia"></w:rFonts></w:rPr><w:t xml:space="preserve">[skel_y, skel_x] = find(skeleton);</w:t></w:r></w:p><w:p w14:paraId="0B393F6D"><w:pPr><w:rPr><w:rFonts w:hint="eastAsia"></w:rFonts></w:rPr></w:pPr><w:r><w:rPr><w:rFonts w:hint="eastAsia"></w:rFonts></w:rPr><w:t xml:space="preserve">    </w:t></w:r></w:p><w:p w14:paraId="2786F5AD"><w:pPr><w:rPr><w:rFonts w:hint="eastAsia"></w:rFonts></w:rPr></w:pPr><w:r><w:rPr><w:rFonts w:hint="eastAsia"></w:rFonts></w:rPr><w:t xml:space="preserve">% Measure the width of each skeleton point</w:t></w:r></w:p><w:p w14:paraId="0FB1305F"><w:pPr><w:rPr><w:rFonts w:hint="eastAsia"></w:rFonts></w:rPr></w:pPr><w:r><w:rPr><w:rFonts w:hint="eastAsia"></w:rFonts></w:rPr><w:t xml:space="preserve">widths = zeros(size(skel_y));</w:t></w:r></w:p><w:p w14:paraId="61B072C2"><w:pPr><w:rPr><w:rFonts w:hint="eastAsia"></w:rFonts></w:rPr></w:pPr><w:r><w:rPr><w:rFonts w:hint="eastAsia"></w:rFonts></w:rPr><w:t xml:space="preserve">for i = 1:length(skel_y)</w:t></w:r></w:p><w:p w14:paraId="12201563"><w:pPr><w:rPr><w:rFonts w:hint="eastAsia"></w:rFonts></w:rPr></w:pPr><w:r><w:rPr><w:rFonts w:hint="eastAsia"></w:rFonts></w:rPr><w:t xml:space="preserve">widths(i) = 2 * dist_transform(skel_y(i), skel_x(i));</w:t></w:r></w:p><w:p w14:paraId="6888152A"><w:pPr><w:rPr><w:rFonts w:hint="eastAsia"></w:rFonts></w:rPr></w:pPr><w:r><w:rPr><w:rFonts w:hint="eastAsia"></w:rFonts></w:rPr><w:t xml:space="preserve">end</w:t></w:r></w:p><w:p w14:paraId="47C7EA7F"><w:pPr><w:rPr><w:rFonts w:hint="eastAsia"></w:rFonts></w:rPr></w:pPr><w:r><w:rPr><w:rFonts w:hint="eastAsia"></w:rFonts></w:rPr><w:t xml:space="preserve">    </w:t></w:r></w:p><w:p w14:paraId="7F1335E0"><w:pPr><w:rPr><w:rFonts w:hint="eastAsia"></w:rFonts></w:rPr></w:pPr><w:r><w:rPr><w:rFonts w:hint="eastAsia"></w:rFonts></w:rPr><w:t xml:space="preserve">% Find Maximum Width</w:t></w:r></w:p><w:p w14:paraId="2289E5D3"><w:pPr><w:rPr><w:rFonts w:hint="eastAsia"></w:rFonts></w:rPr></w:pPr><w:r><w:rPr><w:rFonts w:hint="eastAsia"></w:rFonts></w:rPr><w:t xml:space="preserve">max_width = max(widths);</w:t></w:r></w:p><w:p w14:paraId="400D726B"><w:pPr><w:rPr><w:rFonts w:hint="eastAsia"></w:rFonts></w:rPr></w:pPr><w:r><w:rPr><w:rFonts w:hint="eastAsia"></w:rFonts></w:rPr><w:t xml:space="preserve">    </w:t></w:r></w:p><w:p w14:paraId="3B30B68B"><w:pPr><w:rPr><w:rFonts w:hint="eastAsia"></w:rFonts></w:rPr></w:pPr><w:r><w:rPr><w:rFonts w:hint="eastAsia"></w:rFonts></w:rPr><w:t xml:space="preserve">% Show width distribution</w:t></w:r></w:p><w:p w14:paraId="7CB1714F"><w:pPr><w:rPr><w:rFonts w:hint="eastAsia"></w:rFonts></w:rPr></w:pPr><w:r><w:rPr><w:rFonts w:hint="eastAsia"></w:rFonts></w:rPr><w:t xml:space="preserve">Figure (Name, Crack Width Distribution);</w:t></w:r></w:p><w:p w14:paraId="050F1090"><w:pPr><w:rPr><w:rFonts w:hint="eastAsia"></w:rFonts></w:rPr></w:pPr><w:r><w:rPr><w:rFonts w:hint="eastAsia"></w:rFonts></w:rPr><w:t xml:space="preserve">histogram(widths(widths &gt; 0), 20);</w:t></w:r></w:p><w:p w14:paraId="65717CC9"><w:pPr><w:rPr><w:rFonts w:hint="eastAsia"></w:rFonts></w:rPr></w:pPr><w:r><w:rPr><w:rFonts w:hint="eastAsia"></w:rFonts></w:rPr><w:t xml:space="preserve">xlabel(Width (pixels));</w:t></w:r></w:p><w:p w14:paraId="0BDE8C0C"><w:pPr><w:rPr><w:rFonts w:hint="eastAsia"></w:rFonts></w:rPr></w:pPr><w:r><w:rPr><w:rFonts w:hint="eastAsia"></w:rFonts></w:rPr><w:t xml:space="preserve">Gamma (Frequency);</w:t></w:r></w:p><w:p w14:paraId="77AA169F"><w:pPr><w:rPr><w:rFonts w:hint="eastAsia"></w:rFonts></w:rPr></w:pPr><w:r><w:rPr><w:rFonts w:hint="eastAsia"></w:rFonts></w:rPr><w:t xml:space="preserve">Title (Crack Width Distribution);</w:t></w:r></w:p><w:p w14:paraId="5A0F61C8"><w:pPr><w:rPr><w:rFonts w:hint="eastAsia"></w:rFonts></w:rPr></w:pPr><w:r><w:rPr><w:rFonts w:hint="eastAsia"></w:rFonts></w:rPr><w:t xml:space="preserve">grid on;</w:t></w:r></w:p><w:p w14:paraId="18566772"><w:pPr><w:rPr><w:rFonts w:hint="eastAsia"></w:rFonts></w:rPr></w:pPr><w:r><w:rPr><w:rFonts w:hint="eastAsia"></w:rFonts></w:rPr><w:t>end</w:t></w:r></w:p><w:p w14:paraId="6224D9FE"><w:pPr><w:rPr><w:rFonts w:hint="eastAsia"></w:rFonts></w:rPr></w:pPr></w:p><w:p w14:paraId="00DEADE5"><w:pPr><w:rPr><w:rFonts w:hint="eastAsia"></w:rFonts></w:rPr></w:pPr><w:r><w:rPr><w:rFonts w:hint="eastAsia"></w:rFonts></w:rPr><w:t>%% Result Visualization Function</w:t></w:r></w:p><w:p w14:paraId="473C10FD"><w:pPr><w:rPr><w:rFonts w:hint="eastAsia"></w:rFonts></w:rPr></w:pPr><w:r><w:rPr><w:rFonts w:hint="eastAsia"></w:rFonts></w:rPr><w:t>function visualize_results(orig_img, mask, skeleton, widths, length_mm, avg_width_mm, max_width_mm)</w:t></w:r></w:p><w:p w14:paraId="63E21ED2"><w:pPr><w:rPr><w:rFonts w:hint="eastAsia"></w:rFonts></w:rPr></w:pPr><w:r><w:rPr><w:rFonts w:hint="eastAsia"></w:rFonts></w:rPr><w:t xml:space="preserve">% Create a visual image</w:t></w:r></w:p><w:p w14:paraId="1D479FE0"><w:pPr><w:rPr><w:rFonts w:hint="eastAsia"></w:rFonts></w:rPr></w:pPr><w:r><w:rPr><w:rFonts w:hint="eastAsia"></w:rFonts></w:rPr><w:t xml:space="preserve">result_img = orig_img;</w:t></w:r></w:p><w:p w14:paraId="771FF7A6"><w:pPr><w:rPr><w:rFonts w:hint="eastAsia"></w:rFonts></w:rPr></w:pPr><w:r><w:rPr><w:rFonts w:hint="eastAsia"></w:rFonts></w:rPr><w:t xml:space="preserve">if size(orig_img, 3) == 1</w:t></w:r></w:p><w:p w14:paraId="27BD8436"><w:pPr><w:rPr><w:rFonts w:hint="eastAsia"></w:rFonts></w:rPr></w:pPr><w:r><w:rPr><w:rFonts w:hint="eastAsia"></w:rFonts></w:rPr><w:t xml:space="preserve">result_img = cat(3, orig_img, orig_img, orig_img);</w:t></w:r></w:p><w:p w14:paraId="148D76CC"><w:pPr><w:rPr><w:rFonts w:hint="eastAsia"></w:rFonts></w:rPr></w:pPr><w:r><w:rPr><w:rFonts w:hint="eastAsia"></w:rFonts></w:rPr><w:t xml:space="preserve">end</w:t></w:r></w:p><w:p w14:paraId="4F7CBBDD"><w:pPr><w:rPr><w:rFonts w:hint="eastAsia"></w:rFonts></w:rPr></w:pPr><w:r><w:rPr><w:rFonts w:hint="eastAsia"></w:rFonts></w:rPr><w:t xml:space="preserve">    </w:t></w:r></w:p><w:p w14:paraId="36205567"><w:pPr><w:rPr><w:rFonts w:hint="eastAsia"></w:rFonts></w:rPr></w:pPr><w:r><w:rPr><w:rFonts w:hint="eastAsia"></w:rFonts></w:rPr><w:t xml:space="preserve">% Mark the crack area</w:t></w:r></w:p><w:p w14:paraId="68A3BBB3"><w:pPr><w:rPr><w:rFonts w:hint="eastAsia"></w:rFonts></w:rPr></w:pPr><w:r><w:rPr><w:rFonts w:hint="eastAsia"></w:rFonts></w:rPr><w:t xml:space="preserve">boundaries = bwboundaries(mask);</w:t></w:r></w:p><w:p w14:paraId="7E0B4FD5"><w:pPr><w:rPr><w:rFonts w:hint="eastAsia"></w:rFonts></w:rPr></w:pPr><w:r><w:rPr><w:rFonts w:hint="eastAsia"></w:rFonts></w:rPr><w:t xml:space="preserve">for k = 1:length(boundaries)</w:t></w:r></w:p><w:p w14:paraId="073A89EE"><w:pPr><w:rPr><w:rFonts w:hint="eastAsia"></w:rFonts></w:rPr></w:pPr><w:r><w:rPr><w:rFonts w:hint="eastAsia"></w:rFonts></w:rPr><w:t xml:space="preserve">boundary = boundaries{k};</w:t></w:r></w:p><w:p w14:paraId="18933D57"><w:pPr><w:rPr><w:rFonts w:hint="eastAsia"></w:rFonts></w:rPr></w:pPr><w:r><w:rPr><w:rFonts w:hint="eastAsia"></w:rFonts></w:rPr><w:t xml:space="preserve">for j = 1:length(boundary)</w:t></w:r></w:p><w:p w14:paraId="5516D192"><w:pPr><w:rPr><w:rFonts w:hint="eastAsia"></w:rFonts></w:rPr></w:pPr><w:r><w:rPr><w:rFonts w:hint="eastAsia"></w:rFonts></w:rPr><w:t xml:space="preserve">image_result(boundary(j, 1), boundary(j, 2),1) = 255;% Red border</w:t></w:r></w:p><w:p w14:paraId="4D2A5C27"><w:pPr><w:rPr><w:rFonts w:hint="eastAsia"></w:rFonts></w:rPr></w:pPr><w:r><w:rPr><w:rFonts w:hint="eastAsia"></w:rFonts></w:rPr><w:t xml:space="preserve">            result_img(boundary(j,1), boundary(j,2), 2) = 0;</w:t></w:r></w:p><w:p w14:paraId="2AE1EBB6"><w:pPr><w:rPr><w:rFonts w:hint="eastAsia"></w:rFonts></w:rPr></w:pPr><w:r><w:rPr><w:rFonts w:hint="eastAsia"></w:rFonts></w:rPr><w:t xml:space="preserve">result_img(boundary(j,1), boundary(j,2), 3) = 0;</w:t></w:r></w:p><w:p w14:paraId="70575A6E"><w:pPr><w:rPr><w:rFonts w:hint="eastAsia"></w:rFonts></w:rPr></w:pPr><w:r><w:rPr><w:rFonts w:hint="eastAsia"></w:rFonts></w:rPr><w:t xml:space="preserve">end</w:t></w:r></w:p><w:p w14:paraId="38ECE03C"><w:pPr><w:rPr><w:rFonts w:hint="eastAsia"></w:rFonts></w:rPr></w:pPr><w:r><w:rPr><w:rFonts w:hint="eastAsia"></w:rFonts></w:rPr><w:t xml:space="preserve">end</w:t></w:r></w:p><w:p w14:paraId="70DDD077"><w:pPr><w:rPr><w:rFonts w:hint="eastAsia"></w:rFonts></w:rPr></w:pPr><w:r><w:rPr><w:rFonts w:hint="eastAsia"></w:rFonts></w:rPr><w:t xml:space="preserve">    </w:t></w:r></w:p><w:p w14:paraId="38E03788"><w:pPr><w:rPr><w:rFonts w:hint="eastAsia"></w:rFonts></w:rPr></w:pPr><w:r><w:rPr><w:rFonts w:hint="eastAsia"></w:rFonts></w:rPr><w:t xml:space="preserve">% Label Skeleton</w:t></w:r></w:p><w:p w14:paraId="42070C32"><w:pPr><w:rPr><w:rFonts w:hint="eastAsia"></w:rFonts></w:rPr></w:pPr><w:r><w:rPr><w:rFonts w:hint="eastAsia"></w:rFonts></w:rPr><w:t xml:space="preserve">[y, x] = find(skeleton);</w:t></w:r></w:p><w:p w14:paraId="445B9054"><w:pPr><w:rPr><w:rFonts w:hint="eastAsia"></w:rFonts></w:rPr></w:pPr><w:r><w:rPr><w:rFonts w:hint="eastAsia"></w:rFonts></w:rPr><w:t xml:space="preserve">for i = 1:length(y)</w:t></w:r></w:p><w:p w14:paraId="2968D218"><w:pPr><w:rPr><w:rFonts w:hint="eastAsia"></w:rFonts></w:rPr></w:pPr><w:r><w:rPr><w:rFonts w:hint="eastAsia"></w:rFonts></w:rPr><w:t xml:space="preserve">result_img(y(i), x(i), 1) = 0;</w:t></w:r></w:p><w:p w14:paraId="0FC2B339"><w:pPr><w:rPr><w:rFonts w:hint="eastAsia"></w:rFonts></w:rPr></w:pPr><w:r><w:rPr><w:rFonts w:hint="eastAsia"></w:rFonts></w:rPr><w:t xml:space="preserve">result_img(y(i), x(i), 2) = 255;% Green skeleton</w:t></w:r></w:p><w:p w14:paraId="2ADC2F9A"><w:pPr><w:rPr><w:rFonts w:hint="eastAsia"></w:rFonts></w:rPr></w:pPr><w:r><w:rPr><w:rFonts w:hint="eastAsia"></w:rFonts></w:rPr><w:t xml:space="preserve">result_img(y(i), x(i), 3) = 0;</w:t></w:r></w:p><w:p w14:paraId="382859DD"><w:pPr><w:rPr><w:rFonts w:hint="eastAsia"></w:rFonts></w:rPr></w:pPr><w:r><w:rPr><w:rFonts w:hint="eastAsia"></w:rFonts></w:rPr><w:t xml:space="preserve">end</w:t></w:r></w:p><w:p w14:paraId="07D4EBC9"><w:pPr><w:rPr><w:rFonts w:hint="eastAsia"></w:rFonts></w:rPr></w:pPr><w:r><w:rPr><w:rFonts w:hint="eastAsia"></w:rFonts></w:rPr><w:t xml:space="preserve">    </w:t></w:r></w:p><w:p w14:paraId="73AD565C"><w:pPr><w:rPr><w:rFonts w:hint="eastAsia"></w:rFonts></w:rPr></w:pPr><w:r><w:rPr><w:rFonts w:hint="eastAsia"></w:rFonts></w:rPr><w:t xml:space="preserve">% Add Width Heat Map</w:t></w:r></w:p><w:p w14:paraId="13696294"><w:pPr><w:rPr><w:rFonts w:hint="eastAsia"></w:rFonts></w:rPr></w:pPr><w:r><w:rPr><w:rFonts w:hint="eastAsia"></w:rFonts></w:rPr><w:t xml:space="preserve">heatmap_img = result_img;</w:t></w:r></w:p><w:p w14:paraId="5E74B8C5"><w:pPr><w:rPr><w:rFonts w:hint="eastAsia"></w:rFonts></w:rPr></w:pPr><w:r><w:rPr><w:rFonts w:hint="eastAsia"></w:rFonts></w:rPr><w:t xml:space="preserve">for i = 1:length(y)</w:t></w:r></w:p><w:p w14:paraId="2803FD8E"><w:pPr><w:rPr><w:rFonts w:hint="eastAsia"></w:rFonts></w:rPr></w:pPr><w:r><w:rPr><w:rFonts w:hint="eastAsia"></w:rFonts></w:rPr><w:t xml:space="preserve">width_val = 2 * widths(i);</w:t></w:r></w:p><w:p w14:paraId="7A24FD4C"><w:pPr><w:rPr><w:rFonts w:hint="eastAsia"></w:rFonts></w:rPr></w:pPr><w:r><w:rPr><w:rFonts w:hint="eastAsia"></w:rFonts></w:rPr><w:t xml:space="preserve">if width_val &gt; 0</w:t></w:r></w:p><w:p w14:paraId="65B37811"><w:pPr><w:rPr><w:rFonts w:hint="eastAsia"></w:rFonts></w:rPr></w:pPr><w:r><w:rPr><w:rFonts w:hint="eastAsia"></w:rFonts></w:rPr><w:t xml:space="preserve">% Set color based on width value (from blue to red)</w:t></w:r></w:p><w:p w14:paraId="1511B8D8"><w:pPr><w:rPr><w:rFonts w:hint="eastAsia"></w:rFonts></w:rPr></w:pPr><w:r><w:rPr><w:rFonts w:hint="eastAsia"></w:rFonts></w:rPr><w:t xml:space="preserve">r = min(255, floor(width_val * 10));</w:t></w:r></w:p><w:p w14:paraId="52051B2A"><w:pPr><w:rPr><w:rFonts w:hint="eastAsia"></w:rFonts></w:rPr></w:pPr><w:r><w:rPr><w:rFonts w:hint="eastAsia"></w:rFonts></w:rPr><w:t xml:space="preserve">b = max(0, 255 - r);</w:t></w:r></w:p><w:p w14:paraId="6D667EAD"><w:pPr><w:rPr><w:rFonts w:hint="eastAsia"></w:rFonts></w:rPr></w:pPr><w:r><w:rPr><w:rFonts w:hint="eastAsia"></w:rFonts></w:rPr><w:t xml:space="preserve">heatmap_img(y(i), x(i), 1) = r;</w:t></w:r></w:p><w:p w14:paraId="33F6AEB8"><w:pPr><w:rPr><w:rFonts w:hint="eastAsia"></w:rFonts></w:rPr></w:pPr><w:r><w:rPr><w:rFonts w:hint="eastAsia"></w:rFonts></w:rPr><w:t xml:space="preserve">heatmap_img(y(i), x(i), 2) = 0;</w:t></w:r></w:p><w:p w14:paraId="6801EF51"><w:pPr><w:rPr><w:rFonts w:hint="eastAsia"></w:rFonts></w:rPr></w:pPr><w:r><w:rPr><w:rFonts w:hint="eastAsia"></w:rFonts></w:rPr><w:t xml:space="preserve">heatmap_img(y(i), x(i), 3) = b;</w:t></w:r></w:p><w:p w14:paraId="7437319D"><w:pPr><w:rPr><w:rFonts w:hint="eastAsia"></w:rFonts></w:rPr></w:pPr><w:r><w:rPr><w:rFonts w:hint="eastAsia"></w:rFonts></w:rPr><w:t xml:space="preserve">end</w:t></w:r></w:p><w:p w14:paraId="263BDA3E"><w:pPr><w:rPr><w:rFonts w:hint="eastAsia"></w:rFonts></w:rPr></w:pPr><w:r><w:rPr><w:rFonts w:hint="eastAsia"></w:rFonts></w:rPr><w:t xml:space="preserve">end</w:t></w:r></w:p><w:p w14:paraId="6C1E0309"><w:pPr><w:rPr><w:rFonts w:hint="eastAsia"></w:rFonts></w:rPr></w:pPr><w:r><w:rPr><w:rFonts w:hint="eastAsia"></w:rFonts></w:rPr><w:t xml:space="preserve">    </w:t></w:r></w:p><w:p w14:paraId="2656C094"><w:pPr><w:rPr><w:rFonts w:hint="eastAsia"></w:rFonts></w:rPr></w:pPr><w:r><w:rPr><w:rFonts w:hint="eastAsia"></w:rFonts></w:rPr><w:t xml:space="preserve">% Create Result Image</w:t></w:r></w:p><w:p w14:paraId="61F2E132"><w:pPr><w:rPr><w:rFonts w:hint="eastAsia"></w:rFonts></w:rPr></w:pPr><w:r><w:rPr><w:rFonts w:hint="eastAsia"></w:rFonts></w:rPr><w:t xml:space="preserve">Figure (Name, Crack Measurement Results, Position, [100,100,1200,600]);</w:t></w:r></w:p><w:p w14:paraId="2807138E"><w:pPr><w:rPr><w:rFonts w:hint="eastAsia"></w:rFonts></w:rPr></w:pPr><w:r><w:rPr><w:rFonts w:hint="eastAsia"></w:rFonts></w:rPr><w:t xml:space="preserve">    </w:t></w:r></w:p><w:p w14:paraId="45C582FB"><w:pPr><w:rPr><w:rFonts w:hint="eastAsia"></w:rFonts></w:rPr></w:pPr><w:r><w:rPr><w:rFonts w:hint="eastAsia"></w:rFonts></w:rPr><w:t xml:space="preserve">% Show original image</w:t></w:r></w:p><w:p w14:paraId="0EF0A0BF"><w:pPr><w:rPr><w:rFonts w:hint="eastAsia"></w:rFonts></w:rPr></w:pPr><w:r><w:rPr><w:rFonts w:hint="eastAsia"></w:rFonts></w:rPr><w:t xml:space="preserve">subplot(2,2,1);</w:t></w:r></w:p><w:p w14:paraId="430CE925"><w:pPr><w:rPr><w:rFonts w:hint="eastAsia"></w:rFonts></w:rPr></w:pPr><w:r><w:rPr><w:rFonts w:hint="eastAsia"></w:rFonts></w:rPr><w:t xml:space="preserve">imshow(orig_img);</w:t></w:r></w:p><w:p w14:paraId="7D2A3DF4"><w:pPr><w:rPr><w:rFonts w:hint="eastAsia"></w:rFonts></w:rPr></w:pPr><w:r><w:rPr><w:rFonts w:hint="eastAsia"></w:rFonts></w:rPr><w:t xml:space="preserve">Title (Original Image);</w:t></w:r></w:p><w:p w14:paraId="58F412D3"><w:pPr><w:rPr><w:rFonts w:hint="eastAsia"></w:rFonts></w:rPr></w:pPr><w:r><w:rPr><w:rFonts w:hint="eastAsia"></w:rFonts></w:rPr><w:t xml:space="preserve">    </w:t></w:r></w:p><w:p w14:paraId="3FE87FEC"><w:pPr><w:rPr><w:rFonts w:hint="eastAsia"></w:rFonts></w:rPr></w:pPr><w:r><w:rPr><w:rFonts w:hint="eastAsia"></w:rFonts></w:rPr><w:t xml:space="preserve">% Show test results</w:t></w:r></w:p><w:p w14:paraId="215B057D"><w:pPr><w:rPr><w:rFonts w:hint="eastAsia"></w:rFonts></w:rPr></w:pPr><w:r><w:rPr><w:rFonts w:hint="eastAsia"></w:rFonts></w:rPr><w:t xml:space="preserve">subplot(2,2,2);</w:t></w:r></w:p><w:p w14:paraId="5B6B666C"><w:pPr><w:rPr><w:rFonts w:hint="eastAsia"></w:rFonts></w:rPr></w:pPr><w:r><w:rPr><w:rFonts w:hint="eastAsia"></w:rFonts></w:rPr><w:t xml:space="preserve">imshow(result_img);</w:t></w:r></w:p><w:p w14:paraId="54DE55D2"><w:pPr><w:rPr><w:rFonts w:hint="eastAsia"></w:rFonts></w:rPr></w:pPr><w:r><w:rPr><w:rFonts w:hint="eastAsia"></w:rFonts></w:rPr><w:t xml:space="preserve">Title (sprintf(Crack Detection\nLength:%.2f mm, Average Width:%.2f mm, length_mm, avg_width_mm));</w:t></w:r></w:p><w:p w14:paraId="717C2D8A"><w:pPr><w:rPr><w:rFonts w:hint="eastAsia"></w:rFonts></w:rPr></w:pPr><w:r><w:rPr><w:rFonts w:hint="eastAsia"></w:rFonts></w:rPr><w:t xml:space="preserve">    </w:t></w:r></w:p><w:p w14:paraId="65007AD6"><w:pPr><w:rPr><w:rFonts w:hint="eastAsia"></w:rFonts></w:rPr></w:pPr><w:r><w:rPr><w:rFonts w:hint="eastAsia"></w:rFonts></w:rPr><w:t xml:space="preserve">    % Display width heat map</w:t></w:r></w:p><w:p w14:paraId="195A4AE3"><w:pPr><w:rPr><w:rFonts w:hint="eastAsia"></w:rFonts></w:rPr></w:pPr><w:r><w:rPr><w:rFonts w:hint="eastAsia"></w:rFonts></w:rPr><w:t xml:space="preserve">subplot(2,2,3);</w:t></w:r></w:p><w:p w14:paraId="67CBEB61"><w:pPr><w:rPr><w:rFonts w:hint="eastAsia"></w:rFonts></w:rPr></w:pPr><w:r><w:rPr><w:rFonts w:hint="eastAsia"></w:rFonts></w:rPr><w:t xml:space="preserve">imshow(heatmap_img);</w:t></w:r></w:p><w:p w14:paraId="6859C1A2"><w:pPr><w:rPr><w:rFonts w:hint="eastAsia"></w:rFonts></w:rPr></w:pPr><w:r><w:rPr><w:rFonts w:hint="eastAsia"></w:rFonts></w:rPr><w:t xml:space="preserve">Title (Heatmap of Crack Width (Blue: Narrow; Red: Wide));</w:t></w:r></w:p><w:p w14:paraId="230CF8A3"><w:pPr><w:rPr><w:rFonts w:hint="eastAsia"></w:rFonts></w:rPr></w:pPr><w:r><w:rPr><w:rFonts w:hint="eastAsia"></w:rFonts></w:rPr><w:t xml:space="preserve">    </w:t></w:r></w:p><w:p w14:paraId="6FF18B69"><w:pPr><w:rPr><w:rFonts w:hint="eastAsia"></w:rFonts></w:rPr></w:pPr><w:r><w:rPr><w:rFonts w:hint="eastAsia"></w:rFonts></w:rPr><w:t xml:space="preserve">% Add Text Information</w:t></w:r></w:p><w:p w14:paraId="4F81101A"><w:pPr><w:rPr><w:rFonts w:hint="eastAsia"></w:rFonts></w:rPr></w:pPr><w:r><w:rPr><w:rFonts w:hint="eastAsia"></w:rFonts></w:rPr><w:t xml:space="preserve">subplot(2,2,4);</w:t></w:r></w:p><w:p w14:paraId="1B0FA1AE"><w:pPr><w:rPr><w:rFonts w:hint="eastAsia"></w:rFonts></w:rPr></w:pPr><w:r><w:rPr><w:rFonts w:hint="eastAsia"></w:rFonts></w:rPr><w:t xml:space="preserve">axis off;</w:t></w:r></w:p><w:p w14:paraId="3DA7F06C"><w:pPr><w:rPr><w:rFonts w:hint="eastAsia"></w:rFonts></w:rPr></w:pPr><w:r><w:rPr><w:rFonts w:hint="eastAsia"></w:rFonts></w:rPr><w:t xml:space="preserve">text(0.1, 0.9, Crack Measurement Report, FontSize, 16, FontWeight, bold);</w:t></w:r></w:p><w:p w14:paraId="135F28B5"><w:pPr><w:rPr><w:rFonts w:hint="eastAsia"></w:rFonts></w:rPr></w:pPr><w:r><w:rPr><w:rFonts w:hint="eastAsia"></w:rFonts></w:rPr><w:t xml:space="preserve">text(0.1, 0.7, sprintf(Length:%.2f mm, length_mm), FontSize, 14);</w:t></w:r></w:p><w:p w14:paraId="114AF841"><w:pPr><w:rPr><w:rFonts w:hint="eastAsia"></w:rFonts></w:rPr></w:pPr><w:r><w:rPr><w:rFonts w:hint="eastAsia"></w:rFonts></w:rPr><w:t xml:space="preserve">text(0.1, 0.6, sprintf(Average width:%.2f mm, avg_width_mm), FontSize, 14);</w:t></w:r></w:p><w:p w14:paraId="5C2EEC3E"><w:pPr><w:rPr><w:rFonts w:hint="eastAsia"></w:rFonts></w:rPr></w:pPr><w:r><w:rPr><w:rFonts w:hint="eastAsia"></w:rFonts></w:rPr><w:t xml:space="preserve">text(0.1, 0.5, sprintf(Maximum width:%2f mm, max_width_mm), FontSize, 14);</w:t></w:r></w:p><w:p w14:paraId="39E03733"><w:pPr><w:rPr><w:rFonts w:hint="eastAsia"></w:rFonts></w:rPr></w:pPr><w:r><w:rPr><w:rFonts w:hint="eastAsia"></w:rFonts></w:rPr><w:t xml:space="preserve">    </w:t></w:r></w:p><w:p w14:paraId="11CC1379"><w:pPr><w:rPr><w:rFonts w:hint="eastAsia"></w:rFonts></w:rPr></w:pPr><w:r><w:rPr><w:rFonts w:hint="eastAsia"></w:rFonts></w:rPr><w:t xml:space="preserve">% Add Severity Assessment</w:t></w:r></w:p><w:p w14:paraId="5372A157"><w:pPr><w:rPr><w:rFonts w:hint="eastAsia"></w:rFonts></w:rPr></w:pPr><w:r><w:rPr><w:rFonts w:hint="eastAsia"></w:rFonts></w:rPr><w:t xml:space="preserve">severity = get_severity(max_width_mm);</w:t></w:r></w:p><w:p w14:paraId="00329055"><w:pPr><w:rPr><w:rFonts w:hint="eastAsia"></w:rFonts></w:rPr></w:pPr><w:r><w:rPr><w:rFonts w:hint="eastAsia"></w:rFonts></w:rPr><w:t xml:space="preserve">text(0.1, 0.3, sprintf(Severity:%s, severity), FontSize, 14, Color, get_severity_color(severity));</w:t></w:r></w:p><w:p w14:paraId="4DDC42D8"><w:pPr><w:rPr><w:rFonts w:hint="eastAsia"></w:rFonts></w:rPr></w:pPr><w:r><w:rPr><w:rFonts w:hint="eastAsia"></w:rFonts></w:rPr><w:t xml:space="preserve">    </w:t></w:r></w:p><w:p w14:paraId="22C0309E"><w:pPr><w:rPr><w:rFonts w:hint="eastAsia"></w:rFonts></w:rPr></w:pPr><w:r><w:rPr><w:rFonts w:hint="eastAsia"></w:rFonts></w:rPr><w:t xml:space="preserve">% Add Recommendation</w:t></w:r></w:p><w:p w14:paraId="4DBEBC99"><w:pPr><w:rPr><w:rFonts w:hint="eastAsia"></w:rFonts></w:rPr></w:pPr><w:r><w:rPr><w:rFonts w:hint="eastAsia"></w:rFonts></w:rPr><w:t xml:space="preserve">text(0.1, 0.1, get_recommendation(max_width_mm), FontSize, 12, Color, blue);</w:t></w:r></w:p><w:p w14:paraId="3E05D8AF"><w:pPr><w:rPr><w:rFonts w:hint="eastAsia"></w:rFonts></w:rPr></w:pPr><w:r><w:rPr><w:rFonts w:hint="eastAsia"></w:rFonts></w:rPr><w:t xml:space="preserve">    </w:t></w:r></w:p><w:p w14:paraId="7718991B"><w:pPr><w:rPr><w:rFonts w:hint="eastAsia"></w:rFonts></w:rPr></w:pPr><w:r><w:rPr><w:rFonts w:hint="eastAsia"></w:rFonts></w:rPr><w:t xml:space="preserve">% Save Result</w:t></w:r></w:p><w:p w14:paraId="5BA8F89A"><w:pPr><w:rPr><w:rFonts w:hint="eastAsia"></w:rFonts></w:rPr></w:pPr><w:r><w:rPr><w:rFonts w:hint="eastAsia"></w:rFonts></w:rPr><w:t xml:space="preserve">if nargout == 0</w:t></w:r></w:p><w:p w14:paraId="1CBAC92D"><w:pPr><w:rPr><w:rFonts w:hint="eastAsia"></w:rFonts></w:rPr></w:pPr><w:r><w:rPr><w:rFonts w:hint="eastAsia"></w:rFonts></w:rPr><w:t xml:space="preserve">[File Path] = uiputfile *.png, Save Measurement Results);</w:t></w:r></w:p><w:p w14:paraId="356F49F6"><w:pPr><w:rPr><w:rFonts w:hint="eastAsia"></w:rFonts></w:rPr></w:pPr><w:r><w:rPr><w:rFonts w:hint="eastAsia"></w:rFonts></w:rPr><w:t xml:space="preserve">if file ~= 0</w:t></w:r></w:p><w:p w14:paraId="2ECB16BA"><w:pPr><w:rPr><w:rFonts w:hint="eastAsia"></w:rFonts></w:rPr></w:pPr><w:r><w:rPr><w:rFonts w:hint="eastAsia"></w:rFonts></w:rPr><w:t xml:space="preserve">saveas(gcf, fullfile(path, file));</w:t></w:r></w:p><w:p w14:paraId="2AE1CF4A"><w:pPr><w:rPr><w:rFonts w:hint="eastAsia"></w:rFonts></w:rPr></w:pPr><w:r><w:rPr><w:rFonts w:hint="eastAsia"></w:rFonts></w:rPr><w:t xml:space="preserve">end</w:t></w:r></w:p><w:p w14:paraId="519FC307"><w:pPr><w:rPr><w:rFonts w:hint="eastAsia"></w:rFonts></w:rPr></w:pPr><w:r><w:rPr><w:rFonts w:hint="eastAsia"></w:rFonts></w:rPr><w:t xml:space="preserve">end</w:t></w:r></w:p><w:p w14:paraId="364E2E47"><w:pPr><w:rPr><w:rFonts w:hint="eastAsia"></w:rFonts></w:rPr></w:pPr><w:r><w:rPr><w:rFonts w:hint="eastAsia"></w:rFonts></w:rPr><w:t>end</w:t></w:r></w:p><w:p w14:paraId="1D28C6BC"><w:pPr><w:rPr><w:rFonts w:hint="eastAsia"></w:rFonts></w:rPr></w:pPr></w:p><w:p w14:paraId="579C11DB"><w:pPr><w:rPr><w:rFonts w:hint="eastAsia"></w:rFonts></w:rPr></w:pPr><w:r><w:rPr><w:rFonts w:hint="eastAsia"></w:rFonts></w:rPr><w:t>%% Auxiliary Function: Severity Assessment</w:t></w:r></w:p><w:p w14:paraId="78146284"><w:pPr><w:rPr><w:rFonts w:hint="eastAsia"></w:rFonts></w:rPr></w:pPr><w:r><w:rPr><w:rFonts w:hint="eastAsia"></w:rFonts></w:rPr><w:t>function severity = get_severity(width_mm)</w:t></w:r></w:p><w:p w14:paraId="1FA02EFE"><w:pPr><w:rPr><w:rFonts w:hint="eastAsia"></w:rFonts></w:rPr></w:pPr><w:r><w:rPr><w:rFonts w:hint="eastAsia"></w:rFonts></w:rPr><w:t xml:space="preserve">if width_mm &lt; 0.1</w:t></w:r></w:p><w:p w14:paraId="7807F60F"><w:pPr><w:rPr><w:rFonts w:hint="eastAsia"></w:rFonts></w:rPr></w:pPr><w:r><w:rPr><w:rFonts w:hint="eastAsia"></w:rFonts></w:rPr><w:t xml:space="preserve">Severity = Mild;</w:t></w:r></w:p><w:p w14:paraId="5072CFA5"><w:pPr><w:rPr><w:rFonts w:hint="eastAsia"></w:rFonts></w:rPr></w:pPr><w:r><w:rPr><w:rFonts w:hint="eastAsia"></w:rFonts></w:rPr><w:t xml:space="preserve">elseif width_mm &lt; 0.3</w:t></w:r></w:p><w:p w14:paraId="16F1D17F"><w:pPr><w:rPr><w:rFonts w:hint="eastAsia"></w:rFonts></w:rPr></w:pPr><w:r><w:rPr><w:rFonts w:hint="eastAsia"></w:rFonts></w:rPr><w:t xml:space="preserve">        Severity = Moderate;</w:t></w:r></w:p><w:p w14:paraId="4B37C905"><w:pPr><w:rPr><w:rFonts w:hint="eastAsia"></w:rFonts></w:rPr></w:pPr><w:r><w:rPr><w:rFonts w:hint="eastAsia"></w:rFonts></w:rPr><w:t xml:space="preserve">elseif width_mm &lt; 0.5</w:t></w:r></w:p><w:p w14:paraId="05EE5B51"><w:pPr><w:rPr><w:rFonts w:hint="eastAsia"></w:rFonts></w:rPr></w:pPr><w:r><w:rPr><w:rFonts w:hint="eastAsia"></w:rFonts></w:rPr><w:t xml:space="preserve">Severity = Severe;</w:t></w:r></w:p><w:p w14:paraId="5E0D22FA"><w:pPr><w:rPr><w:rFonts w:hint="eastAsia"></w:rFonts></w:rPr></w:pPr><w:r><w:rPr><w:rFonts w:hint="eastAsia"></w:rFonts></w:rPr><w:t xml:space="preserve">else</w:t></w:r></w:p><w:p w14:paraId="30662625"><w:pPr><w:rPr><w:rFonts w:hint="eastAsia"></w:rFonts></w:rPr></w:pPr><w:r><w:rPr><w:rFonts w:hint="eastAsia"></w:rFonts></w:rPr><w:t xml:space="preserve">Severity = Dangerous;</w:t></w:r></w:p><w:p w14:paraId="13EBD03C"><w:pPr><w:rPr><w:rFonts w:hint="eastAsia"></w:rFonts></w:rPr></w:pPr><w:r><w:rPr><w:rFonts w:hint="eastAsia"></w:rFonts></w:rPr><w:t xml:space="preserve">end</w:t></w:r></w:p><w:p w14:paraId="762A64E6"><w:pPr><w:rPr><w:rFonts w:hint="eastAsia"></w:rFonts></w:rPr></w:pPr><w:r><w:rPr><w:rFonts w:hint="eastAsia"></w:rFonts></w:rPr><w:t>end</w:t></w:r></w:p><w:p w14:paraId="47D3DAAD"><w:pPr><w:rPr><w:rFonts w:hint="eastAsia"></w:rFonts></w:rPr></w:pPr></w:p><w:p w14:paraId="1169A4E8"><w:pPr><w:rPr><w:rFonts w:hint="eastAsia"></w:rFonts></w:rPr></w:pPr><w:r><w:rPr><w:rFonts w:hint="eastAsia"></w:rFonts></w:rPr><w:t>%% Auxiliary Function: Severity Color</w:t></w:r></w:p><w:p w14:paraId="2F5A974F"><w:pPr><w:rPr><w:rFonts w:hint="eastAsia"></w:rFonts></w:rPr></w:pPr><w:r><w:rPr><w:rFonts w:hint="eastAsia"></w:rFonts></w:rPr><w:t>function color = get_severity_color(severity)</w:t></w:r></w:p><w:p w14:paraId="591432A4"><w:pPr><w:rPr><w:rFonts w:hint="eastAsia"></w:rFonts></w:rPr></w:pPr><w:r><w:rPr><w:rFonts w:hint="eastAsia"></w:rFonts></w:rPr><w:t xml:space="preserve">switch severity</w:t></w:r></w:p><w:p w14:paraId="4147630F"><w:pPr><w:rPr><w:rFonts w:hint="eastAsia"></w:rFonts></w:rPr></w:pPr><w:r><w:rPr><w:rFonts w:hint="eastAsia"></w:rFonts></w:rPr><w:t xml:space="preserve">Case: Mild</w:t></w:r></w:p><w:p w14:paraId="72ECB592"><w:pPr><w:rPr><w:rFonts w:hint="eastAsia"></w:rFonts></w:rPr></w:pPr><w:r><w:rPr><w:rFonts w:hint="eastAsia"></w:rFonts></w:rPr><w:t xml:space="preserve">color = green;</w:t></w:r></w:p><w:p w14:paraId="07BB5A83"><w:pPr><w:rPr><w:rFonts w:hint="eastAsia"></w:rFonts></w:rPr></w:pPr><w:r><w:rPr><w:rFonts w:hint="eastAsia"></w:rFonts></w:rPr><w:t xml:space="preserve">Case: Moderate</w:t></w:r></w:p><w:p w14:paraId="595ED856"><w:pPr><w:rPr><w:rFonts w:hint="eastAsia"></w:rFonts></w:rPr></w:pPr><w:r><w:rPr><w:rFonts w:hint="eastAsia"></w:rFonts></w:rPr><w:t xml:space="preserve">Color = [1, 0.5, 0];% Orange</w:t></w:r></w:p><w:p w14:paraId="7773B8EE"><w:pPr><w:rPr><w:rFonts w:hint="eastAsia"></w:rFonts></w:rPr></w:pPr><w:r><w:rPr><w:rFonts w:hint="eastAsia"></w:rFonts></w:rPr><w:t xml:space="preserve">Case: Severe</w:t></w:r></w:p><w:p w14:paraId="0A1559A8"><w:pPr><w:rPr><w:rFonts w:hint="eastAsia"></w:rFonts></w:rPr></w:pPr><w:r><w:rPr><w:rFonts w:hint="eastAsia"></w:rFonts></w:rPr><w:t xml:space="preserve">color = red;</w:t></w:r></w:p><w:p w14:paraId="21FEC91F"><w:pPr><w:rPr><w:rFonts w:hint="eastAsia"></w:rFonts></w:rPr></w:pPr><w:r><w:rPr><w:rFonts w:hint="eastAsia"></w:rFonts></w:rPr><w:t xml:space="preserve">Case Dangerous</w:t></w:r></w:p><w:p w14:paraId="5BBA65F2"><w:pPr><w:rPr><w:rFonts w:hint="eastAsia"></w:rFonts></w:rPr></w:pPr><w:r><w:rPr><w:rFonts w:hint="eastAsia"></w:rFonts></w:rPr><w:t xml:space="preserve">Color = [0.5, 0, 0];% Dark Red</w:t></w:r></w:p><w:p w14:paraId="5F3E5C37"><w:pPr><w:rPr><w:rFonts w:hint="eastAsia"></w:rFonts></w:rPr></w:pPr><w:r><w:rPr><w:rFonts w:hint="eastAsia"></w:rFonts></w:rPr><w:t xml:space="preserve">otherwise</w:t></w:r></w:p><w:p w14:paraId="6B3B89FA"><w:pPr><w:rPr><w:rFonts w:hint="eastAsia"></w:rFonts></w:rPr></w:pPr><w:r><w:rPr><w:rFonts w:hint="eastAsia"></w:rFonts></w:rPr><w:t xml:space="preserve">color = black;</w:t></w:r></w:p><w:p w14:paraId="194BFE99"><w:pPr><w:rPr><w:rFonts w:hint="eastAsia"></w:rFonts></w:rPr></w:pPr><w:r><w:rPr><w:rFonts w:hint="eastAsia"></w:rFonts></w:rPr><w:t xml:space="preserve">end</w:t></w:r></w:p><w:p w14:paraId="13FCF922"><w:pPr><w:rPr><w:rFonts w:hint="eastAsia"></w:rFonts></w:rPr></w:pPr><w:r><w:rPr><w:rFonts w:hint="eastAsia"></w:rFonts></w:rPr><w:t>end</w:t></w:r></w:p><w:p w14:paraId="6B5C80EC"><w:pPr><w:rPr><w:rFonts w:hint="eastAsia"></w:rFonts></w:rPr></w:pPr></w:p><w:p w14:paraId="5E8725A0"><w:pPr><w:rPr><w:rFonts w:hint="eastAsia"></w:rFonts></w:rPr></w:pPr><w:r><w:rPr><w:rFonts w:hint="eastAsia"></w:rFonts></w:rPr><w:t>%% Auxiliary Function: Maintenance Suggestions</w:t></w:r></w:p><w:p w14:paraId="2C2709EA"><w:pPr><w:rPr><w:rFonts w:hint="eastAsia"></w:rFonts></w:rPr></w:pPr><w:r><w:rPr><w:rFonts w:hint="eastAsia"></w:rFonts></w:rPr><w:t>function recommendation = get_recommendation(width_mm)</w:t></w:r></w:p><w:p w14:paraId="4407289B"><w:pPr><w:rPr><w:rFonts w:hint="eastAsia"></w:rFonts></w:rPr></w:pPr><w:r><w:rPr><w:rFonts w:hint="eastAsia"></w:rFonts></w:rPr><w:t xml:space="preserve">if width_mm &lt; 0.1</w:t></w:r></w:p><w:p w14:paraId="3015D720"><w:pPr><w:rPr><w:rFonts w:hint="eastAsia"></w:rFonts></w:rPr></w:pPr><w:r><w:rPr><w:rFonts w:hint="eastAsia"></w:rFonts></w:rPr><w:t xml:space="preserve">Recommendation: Regular monitoring is recommended; immediate intervention is not required.</w:t></w:r></w:p><w:p w14:paraId="661040B7"><w:pPr><w:rPr><w:rFonts w:hint="eastAsia"></w:rFonts></w:rPr></w:pPr><w:r><w:rPr><w:rFonts w:hint="eastAsia"></w:rFonts></w:rPr><w:t xml:space="preserve">elseif width_mm &lt; 0.3</w:t></w:r></w:p><w:p w14:paraId="3D2A9662"><w:pPr><w:rPr><w:rFonts w:hint="eastAsia"></w:rFonts></w:rPr></w:pPr><w:r><w:rPr><w:rFonts w:hint="eastAsia"></w:rFonts></w:rPr><w:t xml:space="preserve">Recommendation: Apply a surface sealing treatment to prevent moisture penetration.</w:t></w:r></w:p><w:p w14:paraId="56FC329A"><w:pPr><w:rPr><w:rFonts w:hint="eastAsia"></w:rFonts></w:rPr></w:pPr><w:r><w:rPr><w:rFonts w:hint="eastAsia"></w:rFonts></w:rPr><w:t xml:space="preserve">elseif width_mm &lt; 0.5</w:t></w:r></w:p><w:p w14:paraId="71BF5AF9"><w:pPr><w:rPr><w:rFonts w:hint="eastAsia"></w:rFonts></w:rPr></w:pPr><w:r><w:rPr><w:rFonts w:hint="eastAsia"></w:rFonts></w:rPr><w:t xml:space="preserve">Recommendation: Perform pressure grouting repair and structural reinforcement.</w:t></w:r></w:p><w:p w14:paraId="6D3DED4E"><w:pPr><w:rPr><w:rFonts w:hint="eastAsia"></w:rFonts></w:rPr></w:pPr><w:r><w:rPr><w:rFonts w:hint="eastAsia"></w:rFonts></w:rPr><w:t xml:space="preserve">else</w:t></w:r></w:p><w:p w14:paraId="0B05D7CE"><w:pPr><w:rPr><w:rFonts w:hint="eastAsia"></w:rFonts></w:rPr></w:pPr><w:r><w:rPr><w:rFonts w:hint="eastAsia"></w:rFonts></w:rPr><w:t xml:space="preserve">Recommendation: Conduct immediate professional structural assessment and comprehensive restoration.</w:t></w:r></w:p><w:p w14:paraId="41C0C140"><w:pPr><w:rPr><w:rFonts w:hint="eastAsia"></w:rFonts></w:rPr></w:pPr><w:r><w:rPr><w:rFonts w:hint="eastAsia"></w:rFonts></w:rPr><w:t xml:space="preserve">end</w:t></w:r></w:p><w:p w14:paraId="5D9B2B40"><w:pPr><w:rPr><w:rFonts w:hint="eastAsia"></w:rFonts></w:rPr></w:pPr><w:r><w:rPr><w:rFonts w:hint="eastAsia"></w:rFonts></w:rPr><w:t>end</w:t></w:r></w:p><w:p w14:paraId="05B85444"><w:pPr><w:rPr><w:rFonts w:hint="eastAsia"></w:rFonts></w:rPr></w:pPr></w:p><w:p w14:paraId="3DE203FF"><w:pPr><w:rPr><w:rFonts w:hint="eastAsia"></w:rFonts></w:rPr></w:pPr><w:r><w:rPr><w:rFonts w:hint="eastAsia"></w:rFonts></w:rPr><w:t>%% Batch Processing Function</w:t></w:r></w:p><w:p w14:paraId="46869BE4"><w:pPr><w:rPr><w:rFonts w:hint="eastAsia"></w:rFonts></w:rPr></w:pPr><w:r><w:rPr><w:rFonts w:hint="eastAsia"></w:rFonts></w:rPr><w:t>function batch_process_cracks(input_folder, output_folder, pixel_size)</w:t></w:r></w:p><w:p w14:paraId="5102B4F6"><w:pPr><w:rPr><w:rFonts w:hint="eastAsia"></w:rFonts></w:rPr></w:pPr><w:r><w:rPr><w:rFonts w:hint="eastAsia"></w:rFonts></w:rPr><w:t xml:space="preserve">% Create Output Folder</w:t></w:r></w:p><w:p w14:paraId="6F00CEE7"><w:pPr><w:rPr><w:rFonts w:hint="eastAsia"></w:rFonts></w:rPr></w:pPr><w:r><w:rPr><w:rFonts w:hint="eastAsia"></w:rFonts></w:rPr><w:t xml:space="preserve">if ~exist(output_folder, dir)</w:t></w:r></w:p><w:p w14:paraId="278462B4"><w:pPr><w:rPr><w:rFonts w:hint="eastAsia"></w:rFonts></w:rPr></w:pPr><w:r><w:rPr><w:rFonts w:hint="eastAsia"></w:rFonts></w:rPr><w:t xml:space="preserve">mkdir(output_folder);</w:t></w:r></w:p><w:p w14:paraId="52052DBD"><w:pPr><w:rPr><w:rFonts w:hint="eastAsia"></w:rFonts></w:rPr></w:pPr><w:r><w:rPr><w:rFonts w:hint="eastAsia"></w:rFonts></w:rPr><w:t xml:space="preserve">    end</w:t></w:r></w:p><w:p w14:paraId="09FDBD69"><w:pPr><w:rPr><w:rFonts w:hint="eastAsia"></w:rFonts></w:rPr></w:pPr><w:r><w:rPr><w:rFonts w:hint="eastAsia"></w:rFonts></w:rPr><w:t xml:space="preserve">    </w:t></w:r></w:p><w:p w14:paraId="2FBBE644"><w:pPr><w:rPr><w:rFonts w:hint="eastAsia"></w:rFonts></w:rPr></w:pPr><w:r><w:rPr><w:rFonts w:hint="eastAsia"></w:rFonts></w:rPr><w:t xml:space="preserve">% Get all image files</w:t></w:r></w:p><w:p w14:paraId="131BAA80"><w:pPr><w:rPr><w:rFonts w:hint="eastAsia"></w:rFonts></w:rPr></w:pPr><w:r><w:rPr><w:rFonts w:hint="eastAsia"></w:rFonts></w:rPr><w:t xml:space="preserve">image_files = [dir(fullfile(input_folder, *.jpg));</w:t></w:r></w:p><w:p w14:paraId="1E913312"><w:pPr><w:rPr><w:rFonts w:hint="eastAsia"></w:rFonts></w:rPr></w:pPr><w:r><w:rPr><w:rFonts w:hint="eastAsia"></w:rFonts></w:rPr><w:t xml:space="preserve">dir(fullfile(input_folder, *.png));</w:t></w:r></w:p><w:p w14:paraId="2107993C"><w:pPr><w:rPr><w:rFonts w:hint="eastAsia"></w:rFonts></w:rPr></w:pPr><w:r><w:rPr><w:rFonts w:hint="eastAsia"></w:rFonts></w:rPr><w:t xml:space="preserve">dir(fullfile(input_folder, *.tif));</w:t></w:r></w:p><w:p w14:paraId="4524E9B4"><w:pPr><w:rPr><w:rFonts w:hint="eastAsia"></w:rFonts></w:rPr></w:pPr><w:r><w:rPr><w:rFonts w:hint="eastAsia"></w:rFonts></w:rPr><w:t xml:space="preserve">dir(fullfile(input_folder, *.bmp))];</w:t></w:r></w:p><w:p w14:paraId="2D3F2021"><w:pPr><w:rPr><w:rFonts w:hint="eastAsia"></w:rFonts></w:rPr></w:pPr><w:r><w:rPr><w:rFonts w:hint="eastAsia"></w:rFonts></w:rPr><w:t xml:space="preserve">    </w:t></w:r></w:p><w:p w14:paraId="05BE2D49"><w:pPr><w:rPr><w:rFonts w:hint="eastAsia"></w:rFonts></w:rPr></w:pPr><w:r><w:rPr><w:rFonts w:hint="eastAsia"></w:rFonts></w:rPr><w:t xml:space="preserve">%Result Table Generation</w:t></w:r></w:p><w:p w14:paraId="784EB7AF"><w:pPr><w:rPr><w:rFonts w:hint="eastAsia"></w:rFonts></w:rPr></w:pPr><w:r><w:rPr><w:rFonts w:hint="eastAsia"></w:rFonts></w:rPr><w:t xml:space="preserve">results = cell(length(image_files), 6);</w:t></w:r></w:p><w:p w14:paraId="0FBA1988"><w:pPr><w:rPr><w:rFonts w:hint="eastAsia"></w:rFonts></w:rPr></w:pPr><w:r><w:rPr><w:rFonts w:hint="eastAsia"></w:rFonts></w:rPr><w:t xml:space="preserve">column_names = {Filename, Length_px, Length_mm, AvgWidth_px, AvgWidth_mm, MaxWidth_mm};</w:t></w:r></w:p><w:p w14:paraId="56D83C1A"><w:pPr><w:rPr><w:rFonts w:hint="eastAsia"></w:rFonts></w:rPr></w:pPr><w:r><w:rPr><w:rFonts w:hint="eastAsia"></w:rFonts></w:rPr><w:t xml:space="preserve">    </w:t></w:r></w:p><w:p w14:paraId="3C372F1F"><w:pPr><w:rPr><w:rFonts w:hint="eastAsia"></w:rFonts></w:rPr></w:pPr><w:r><w:rPr><w:rFonts w:hint="eastAsia"></w:rFonts></w:rPr><w:t xml:space="preserve">% batch process</w:t></w:r></w:p><w:p w14:paraId="3E37ECD3"><w:pPr><w:rPr><w:rFonts w:hint="eastAsia"></w:rFonts></w:rPr></w:pPr><w:r><w:rPr><w:rFonts w:hint="eastAsia"></w:rFonts></w:rPr><w:t xml:space="preserve">for i = 1:length(image_files)</w:t></w:r></w:p><w:p w14:paraId="2D82D127"><w:pPr><w:rPr><w:rFonts w:hint="eastAsia"></w:rFonts></w:rPr></w:pPr><w:r><w:rPr><w:rFonts w:hint="eastAsia"></w:rFonts></w:rPr><w:t xml:space="preserve">try</w:t></w:r></w:p><w:p w14:paraId="4B0409C9"><w:pPr><w:rPr><w:rFonts w:hint="eastAsia"></w:rFonts></w:rPr></w:pPr><w:r><w:rPr><w:rFonts w:hint="eastAsia"></w:rFonts></w:rPr><w:t xml:space="preserve">% Read Image</w:t></w:r></w:p><w:p w14:paraId="4C636605"><w:pPr><w:rPr><w:rFonts w:hint="eastAsia"></w:rFonts></w:rPr></w:pPr><w:r><w:rPr><w:rFonts w:hint="eastAsia"></w:rFonts></w:rPr><w:t xml:space="preserve">img_path = fullfile(input_folder, image_files(i).name);</w:t></w:r></w:p><w:p w14:paraId="457C0D0B"><w:pPr><w:rPr><w:rFonts w:hint="eastAsia"></w:rFonts></w:rPr></w:pPr><w:r><w:rPr><w:rFonts w:hint="eastAsia"></w:rFonts></w:rPr><w:t xml:space="preserve">img = imread(img_path);</w:t></w:r></w:p><w:p w14:paraId="6F861B22"><w:pPr><w:rPr><w:rFonts w:hint="eastAsia"></w:rFonts></w:rPr></w:pPr><w:r><w:rPr><w:rFonts w:hint="eastAsia"></w:rFonts></w:rPr><w:t xml:space="preserve">            </w:t></w:r></w:p><w:p w14:paraId="40B289E1"><w:pPr><w:rPr><w:rFonts w:hint="eastAsia"></w:rFonts></w:rPr></w:pPr><w:r><w:rPr><w:rFonts w:hint="eastAsia"></w:rFonts></w:rPr><w:t xml:space="preserve">% Measurement Crack</w:t></w:r></w:p><w:p w14:paraId="13B19D24"><w:pPr><w:rPr><w:rFonts w:hint="eastAsia"></w:rFonts></w:rPr></w:pPr><w:r><w:rPr><w:rFonts w:hint="eastAsia"></w:rFonts></w:rPr><w:t xml:space="preserve">[length_mm, avg_width_mm, max_width_mm] = measure_concrete_crack(img, pixel_size);</w:t></w:r></w:p><w:p w14:paraId="5C60F5FB"><w:pPr><w:rPr><w:rFonts w:hint="eastAsia"></w:rFonts></w:rPr></w:pPr><w:r><w:rPr><w:rFonts w:hint="eastAsia"></w:rFonts></w:rPr><w:t xml:space="preserve">            </w:t></w:r></w:p><w:p w14:paraId="27DA0BF2"><w:pPr><w:rPr><w:rFonts w:hint="eastAsia"></w:rFonts></w:rPr></w:pPr><w:r><w:rPr><w:rFonts w:hint="eastAsia"></w:rFonts></w:rPr><w:t xml:space="preserve">% Save Result</w:t></w:r></w:p><w:p w14:paraId="387AAFF1"><w:pPr><w:rPr><w:rFonts w:hint="eastAsia"></w:rFonts></w:rPr></w:pPr><w:r><w:rPr><w:rFonts w:hint="eastAsia"></w:rFonts></w:rPr><w:t xml:space="preserve">results{i,1} = image_files(i).name;</w:t></w:r></w:p><w:p w14:paraId="5C3A0FD4"><w:pPr><w:rPr><w:rFonts w:hint="eastAsia"></w:rFonts></w:rPr></w:pPr><w:r><w:rPr><w:rFonts w:hint="eastAsia"></w:rFonts></w:rPr><w:t xml:space="preserve">results{i,2} = length_mm / pixel_size;</w:t></w:r></w:p><w:p w14:paraId="6306A519"><w:pPr><w:rPr><w:rFonts w:hint="eastAsia"></w:rFonts></w:rPr></w:pPr><w:r><w:rPr><w:rFonts w:hint="eastAsia"></w:rFonts></w:rPr><w:t xml:space="preserve">results{i,3} = length_mm;</w:t></w:r></w:p><w:p w14:paraId="3D75F531"><w:pPr><w:rPr><w:rFonts w:hint="eastAsia"></w:rFonts></w:rPr></w:pPr><w:r><w:rPr><w:rFonts w:hint="eastAsia"></w:rFonts></w:rPr><w:t xml:space="preserve">results{i,4} = avg_width_mm / pixel_size;</w:t></w:r></w:p><w:p w14:paraId="0419CCEB"><w:pPr><w:rPr><w:rFonts w:hint="eastAsia"></w:rFonts></w:rPr></w:pPr><w:r><w:rPr><w:rFonts w:hint="eastAsia"></w:rFonts></w:rPr><w:t xml:space="preserve">results{i,5} = avg_width_mm;</w:t></w:r></w:p><w:p w14:paraId="15FCBA48"><w:pPr><w:rPr><w:rFonts w:hint="eastAsia"></w:rFonts></w:rPr></w:pPr><w:r><w:rPr><w:rFonts w:hint="eastAsia"></w:rFonts></w:rPr><w:t xml:space="preserve">results{i,6} = max_width_mm;</w:t></w:r></w:p><w:p w14:paraId="2DD20EC0"><w:pPr><w:rPr><w:rFonts w:hint="eastAsia"></w:rFonts></w:rPr></w:pPr><w:r><w:rPr><w:rFonts w:hint="eastAsia"></w:rFonts></w:rPr><w:t xml:space="preserve">            </w:t></w:r></w:p><w:p w14:paraId="60EB23CC"><w:pPr><w:rPr><w:rFonts w:hint="eastAsia"></w:rFonts></w:rPr></w:pPr><w:r><w:rPr><w:rFonts w:hint="eastAsia"></w:rFonts></w:rPr><w:t xml:space="preserve">% Save result image</w:t></w:r></w:p><w:p w14:paraId="02C22AC8"><w:pPr><w:rPr><w:rFonts w:hint="eastAsia"></w:rFonts></w:rPr></w:pPr><w:r><w:rPr><w:rFonts w:hint="eastAsia"></w:rFonts></w:rPr><w:t xml:space="preserve">            [~, name, ext] = fileparts(image_files(i).name);</w:t></w:r></w:p><w:p w14:paraId="15E99730"><w:pPr><w:rPr><w:rFonts w:hint="eastAsia"></w:rFonts></w:rPr></w:pPr><w:r><w:rPr><w:rFonts w:hint="eastAsia"></w:rFonts></w:rPr><w:t xml:space="preserve">save_path = fullfile(output_folder, [name _result ext]);</w:t></w:r></w:p><w:p w14:paraId="620B7EA7"><w:pPr><w:rPr><w:rFonts w:hint="eastAsia"></w:rFonts></w:rPr></w:pPr><w:r><w:rPr><w:rFonts w:hint="eastAsia"></w:rFonts></w:rPr><w:t xml:space="preserve">saveas(gcf, save_path);</w:t></w:r></w:p><w:p w14:paraId="13EA83E5"><w:pPr><w:rPr><w:rFonts w:hint="eastAsia"></w:rFonts></w:rPr></w:pPr><w:r><w:rPr><w:rFonts w:hint="eastAsia"></w:rFonts></w:rPr><w:t xml:space="preserve">close(gcf);</w:t></w:r></w:p><w:p w14:paraId="037F6F1B"><w:pPr><w:rPr><w:rFonts w:hint="eastAsia"></w:rFonts></w:rPr></w:pPr><w:r><w:rPr><w:rFonts w:hint="eastAsia"></w:rFonts></w:rPr><w:t xml:space="preserve">            </w:t></w:r></w:p><w:p w14:paraId="2DB0FFD4"><w:pPr><w:rPr><w:rFonts w:hint="eastAsia"></w:rFonts></w:rPr></w:pPr><w:r><w:rPr><w:rFonts w:hint="eastAsia"></w:rFonts></w:rPr><w:t xml:space="preserve">catch ME</w:t></w:r></w:p><w:p w14:paraId="223D8508"><w:pPr><w:rPr><w:rFonts w:hint="eastAsia"></w:rFonts></w:rPr></w:pPr><w:r><w:rPr><w:rFonts w:hint="eastAsia"></w:rFonts></w:rPr><w:t xml:space="preserve">fprintf(An error occurred while processing image%s:%s, image_files(i).name, ME.message);</w:t></w:r></w:p><w:p w14:paraId="232331B1"><w:pPr><w:rPr><w:rFonts w:hint="eastAsia"></w:rFonts></w:rPr></w:pPr><w:r><w:rPr><w:rFonts w:hint="eastAsia"></w:rFonts></w:rPr><w:t xml:space="preserve">results{i,1} = image_files(i).name;</w:t></w:r></w:p><w:p w14:paraId="07F52EAD"><w:pPr><w:rPr><w:rFonts w:hint="eastAsia"></w:rFonts></w:rPr></w:pPr><w:r><w:rPr><w:rFonts w:hint="eastAsia"></w:rFonts></w:rPr><w:t xml:space="preserve">[results{i,2:6}] = deal(NaN);</w:t></w:r></w:p><w:p w14:paraId="64BFC6EC"><w:pPr><w:rPr><w:rFonts w:hint="eastAsia"></w:rFonts></w:rPr></w:pPr><w:r><w:rPr><w:rFonts w:hint="eastAsia"></w:rFonts></w:rPr><w:t xml:space="preserve">end</w:t></w:r></w:p><w:p w14:paraId="07EF7574"><w:pPr><w:rPr><w:rFonts w:hint="eastAsia"></w:rFonts></w:rPr></w:pPr><w:r><w:rPr><w:rFonts w:hint="eastAsia"></w:rFonts></w:rPr><w:t xml:space="preserve">end</w:t></w:r></w:p><w:p w14:paraId="01A9532B"><w:pPr><w:rPr><w:rFonts w:hint="eastAsia"></w:rFonts></w:rPr></w:pPr><w:r><w:rPr><w:rFonts w:hint="eastAsia"></w:rFonts></w:rPr><w:t xml:space="preserve">    </w:t></w:r></w:p><w:p w14:paraId="6D25AC9E"><w:pPr><w:rPr><w:rFonts w:hint="eastAsia"></w:rFonts></w:rPr></w:pPr><w:r><w:rPr><w:rFonts w:hint="eastAsia"></w:rFonts></w:rPr><w:t xml:space="preserve">% Save results to Excel</w:t></w:r></w:p><w:p w14:paraId="4F043B0D"><w:pPr><w:rPr><w:rFonts w:hint="eastAsia"></w:rFonts></w:rPr></w:pPr><w:r><w:rPr><w:rFonts w:hint="eastAsia"></w:rFonts></w:rPr><w:t xml:space="preserve">result_table = cell2table(results, VariableNames, column_names);</w:t></w:r></w:p><w:p w14:paraId="2419D066"><w:pPr><w:rPr><w:rFonts w:hint="eastAsia"></w:rFonts></w:rPr></w:pPr><w:r><w:rPr><w:rFonts w:hint="eastAsia"></w:rFonts></w:rPr><w:t xml:space="preserve">writetable(result_table, fullfile(output_folder, crack_measurements.xlsx));</w:t></w:r></w:p><w:p w14:paraId="5DBA7EB2"><w:pPr><w:rPr><w:rFonts w:hint="eastAsia"></w:rFonts></w:rPr></w:pPr><w:r><w:rPr><w:rFonts w:hint="eastAsia"></w:rFonts></w:rPr><w:t xml:space="preserve">    </w:t></w:r></w:p><w:p w14:paraId="4E5FAAAD"><w:pPr><w:rPr><w:rFonts w:hint="eastAsia"></w:rFonts></w:rPr></w:pPr><w:r><w:rPr><w:rFonts w:hint="eastAsia"></w:rFonts></w:rPr><w:t xml:space="preserve">fprintf(Batch processing completed! Total%d images processed, length(image_files));</w:t></w:r></w:p><w:p w14:paraId="3627E88D"><w:pPr><w:rPr><w:rFonts w:hint="eastAsia"></w:rFonts></w:rPr></w:pPr><w:r><w:rPr><w:rFonts w:hint="eastAsia"></w:rFonts></w:rPr><w:t>end</w:t></w:r></w:p><w:p w14:paraId="2775C169"><w:pPr><w:rPr><w:rFonts w:hint="eastAsia"></w:rFonts></w:rPr></w:pPr></w:p><w:p w14:paraId="2BDA0FED"><w:pPr><w:rPr><w:rFonts w:hint="eastAsia"></w:rFonts></w:rPr></w:pPr><w:r><w:rPr><w:rFonts w:hint="eastAsia"></w:rFonts></w:rPr><w:t>%% Automatic Calibration Function</w:t></w:r></w:p><w:p w14:paraId="66E02E99"><w:pPr><w:rPr><w:rFonts w:hint="eastAsia"></w:rFonts></w:rPr></w:pPr><w:r><w:rPr><w:rFonts w:hint="eastAsia"></w:rFonts></w:rPr><w:t>function pixel_size = auto_calibrate(img, reference_length_mm)</w:t></w:r></w:p><w:p w14:paraId="0FDE5284"><w:pPr><w:rPr><w:rFonts w:hint="eastAsia"></w:rFonts></w:rPr></w:pPr><w:r><w:rPr><w:rFonts w:hint="eastAsia"></w:rFonts></w:rPr><w:t xml:space="preserve">% Convert to grayscale</w:t></w:r></w:p><w:p w14:paraId="074ECA87"><w:pPr><w:rPr><w:rFonts w:hint="eastAsia"></w:rFonts></w:rPr></w:pPr><w:r><w:rPr><w:rFonts w:hint="eastAsia"></w:rFonts></w:rPr><w:t xml:space="preserve">gray_img = rgb2gray(img);</w:t></w:r></w:p><w:p w14:paraId="3B495629"><w:pPr><w:rPr><w:rFonts w:hint="eastAsia"></w:rFonts></w:rPr></w:pPr><w:r><w:rPr><w:rFonts w:hint="eastAsia"></w:rFonts></w:rPr><w:t xml:space="preserve">    </w:t></w:r></w:p><w:p w14:paraId="6D99ACE6"><w:pPr><w:rPr><w:rFonts w:hint="eastAsia"></w:rFonts></w:rPr></w:pPr><w:r><w:rPr><w:rFonts w:hint="eastAsia"></w:rFonts></w:rPr><w:t xml:space="preserve">% edge detection</w:t></w:r></w:p><w:p w14:paraId="63064241"><w:pPr><w:rPr><w:rFonts w:hint="eastAsia"></w:rFonts></w:rPr></w:pPr><w:r><w:rPr><w:rFonts w:hint="eastAsia"></w:rFonts></w:rPr><w:t xml:space="preserve">edges = edge(gray_img, Canny, [0.01, 0.2]);</w:t></w:r></w:p><w:p w14:paraId="4B84A8C7"><w:pPr><w:rPr><w:rFonts w:hint="eastAsia"></w:rFonts></w:rPr></w:pPr><w:r><w:rPr><w:rFonts w:hint="eastAsia"></w:rFonts></w:rPr><w:t xml:space="preserve">    </w:t></w:r></w:p><w:p w14:paraId="41A6DE51"><w:pPr><w:rPr><w:rFonts w:hint="eastAsia"></w:rFonts></w:rPr></w:pPr><w:r><w:rPr><w:rFonts w:hint="eastAsia"></w:rFonts></w:rPr><w:t xml:space="preserve">% Hoff Transform detects straight lines</w:t></w:r></w:p><w:p w14:paraId="008413A4"><w:pPr><w:rPr><w:rFonts w:hint="eastAsia"></w:rFonts></w:rPr></w:pPr><w:r><w:rPr><w:rFonts w:hint="eastAsia"></w:rFonts></w:rPr><w:t xml:space="preserve">[H, theta, rho] = hough(edges);</w:t></w:r></w:p><w:p w14:paraId="6058884A"><w:pPr><w:rPr><w:rFonts w:hint="eastAsia"></w:rFonts></w:rPr></w:pPr><w:r><w:rPr><w:rFonts w:hint="eastAsia"></w:rFonts></w:rPr><w:t xml:space="preserve">peaks = houghpeaks(H, 5, Threshold, 0.3*max(H(:)));</w:t></w:r></w:p><w:p w14:paraId="3B6A6F3C"><w:pPr><w:rPr><w:rFonts w:hint="eastAsia"></w:rFonts></w:rPr></w:pPr><w:r><w:rPr><w:rFonts w:hint="eastAsia"></w:rFonts></w:rPr><w:t xml:space="preserve">lines = houghlines(edges, theta, rho, peaks, FillGap, 5, MinLength, 50);</w:t></w:r></w:p><w:p w14:paraId="44A417CE"><w:pPr><w:rPr><w:rFonts w:hint="eastAsia"></w:rFonts></w:rPr></w:pPr><w:r><w:rPr><w:rFonts w:hint="eastAsia"></w:rFonts></w:rPr><w:t xml:space="preserve">    </w:t></w:r></w:p><w:p w14:paraId="28EFCB88"><w:pPr><w:rPr><w:rFonts w:hint="eastAsia"></w:rFonts></w:rPr></w:pPr><w:r><w:rPr><w:rFonts w:hint="eastAsia"></w:rFonts></w:rPr><w:t xml:space="preserve">% Find the longest straight line</w:t></w:r></w:p><w:p w14:paraId="2B1D2C83"><w:pPr><w:rPr><w:rFonts w:hint="eastAsia"></w:rFonts></w:rPr></w:pPr><w:r><w:rPr><w:rFonts w:hint="eastAsia"></w:rFonts></w:rPr><w:t xml:space="preserve">max_length = 0;</w:t></w:r></w:p><w:p w14:paraId="5BB6448A"><w:pPr><w:rPr><w:rFonts w:hint="eastAsia"></w:rFonts></w:rPr></w:pPr><w:r><w:rPr><w:rFonts w:hint="eastAsia"></w:rFonts></w:rPr><w:t xml:space="preserve">for k = 1:length(lines)</w:t></w:r></w:p><w:p w14:paraId="52D75D7F"><w:pPr><w:rPr><w:rFonts w:hint="eastAsia"></w:rFonts></w:rPr></w:pPr><w:r><w:rPr><w:rFonts w:hint="eastAsia"></w:rFonts></w:rPr><w:t xml:space="preserve">        len = norm(lines(k).point1 - lines(k).point2);</w:t></w:r></w:p><w:p w14:paraId="666A671E"><w:pPr><w:rPr><w:rFonts w:hint="eastAsia"></w:rFonts></w:rPr></w:pPr><w:r><w:rPr><w:rFonts w:hint="eastAsia"></w:rFonts></w:rPr><w:t xml:space="preserve">if len &gt; max_length</w:t></w:r></w:p><w:p w14:paraId="2EDCC5CD"><w:pPr><w:rPr><w:rFonts w:hint="eastAsia"></w:rFonts></w:rPr></w:pPr><w:r><w:rPr><w:rFonts w:hint="eastAsia"></w:rFonts></w:rPr><w:t xml:space="preserve">max_length = len;</w:t></w:r></w:p><w:p w14:paraId="5A32262F"><w:pPr><w:rPr><w:rFonts w:hint="eastAsia"></w:rFonts></w:rPr></w:pPr><w:r><w:rPr><w:rFonts w:hint="eastAsia"></w:rFonts></w:rPr><w:t xml:space="preserve">end</w:t></w:r></w:p><w:p w14:paraId="16D4C535"><w:pPr><w:rPr><w:rFonts w:hint="eastAsia"></w:rFonts></w:rPr></w:pPr><w:r><w:rPr><w:rFonts w:hint="eastAsia"></w:rFonts></w:rPr><w:t xml:space="preserve">end</w:t></w:r></w:p><w:p w14:paraId="58B3C2A9"><w:pPr><w:rPr><w:rFonts w:hint="eastAsia"></w:rFonts></w:rPr></w:pPr><w:r><w:rPr><w:rFonts w:hint="eastAsia"></w:rFonts></w:rPr><w:t xml:space="preserve">    </w:t></w:r></w:p><w:p w14:paraId="5D83DB8F"><w:pPr><w:rPr><w:rFonts w:hint="eastAsia"></w:rFonts></w:rPr></w:pPr><w:r><w:rPr><w:rFonts w:hint="eastAsia"></w:rFonts></w:rPr><w:t xml:space="preserve">% Calculate Pixel Size</w:t></w:r></w:p><w:p w14:paraId="6B885741"><w:pPr><w:rPr><w:rFonts w:hint="eastAsia"></w:rFonts></w:rPr></w:pPr><w:r><w:rPr><w:rFonts w:hint="eastAsia"></w:rFonts></w:rPr><w:t xml:space="preserve">if max_length &gt; 0</w:t></w:r></w:p><w:p w14:paraId="022956A0"><w:pPr><w:rPr><w:rFonts w:hint="eastAsia"></w:rFonts></w:rPr></w:pPr><w:r><w:rPr><w:rFonts w:hint="eastAsia"></w:rFonts></w:rPr><w:t xml:space="preserve">pixel_size = reference_length_mm / max_length;</w:t></w:r></w:p><w:p w14:paraId="2E5DE67E"><w:pPr><w:rPr><w:rFonts w:hint="eastAsia"></w:rFonts></w:rPr></w:pPr><w:r><w:rPr><w:rFonts w:hint="eastAsia"></w:rFonts></w:rPr><w:t xml:space="preserve">else</w:t></w:r></w:p><w:p w14:paraId="47619D56"><w:pPr><w:rPr><w:rFonts w:hint="eastAsia"></w:rFonts></w:rPr></w:pPr><w:r><w:rPr><w:rFonts w:hint="eastAsia"></w:rFonts></w:rPr><w:t xml:space="preserve">Error (Reference substance not detected. Manual calibration required);</w:t></w:r></w:p><w:p w14:paraId="48A684BB"><w:pPr><w:rPr><w:rFonts w:hint="eastAsia"></w:rFonts></w:rPr></w:pPr><w:r><w:rPr><w:rFonts w:hint="eastAsia"></w:rFonts></w:rPr><w:t xml:space="preserve">end</w:t></w:r></w:p><w:p w14:paraId="35EF0868"><w:pPr><w:rPr><w:rFonts w:hint="eastAsia"></w:rFonts></w:rPr></w:pPr><w:r><w:rPr><w:rFonts w:hint="eastAsia"></w:rFonts></w:rPr><w:t xml:space="preserve">    </w:t></w:r></w:p><w:p w14:paraId="51FEAA54"><w:pPr><w:rPr><w:rFonts w:hint="eastAsia"></w:rFonts></w:rPr></w:pPr><w:r><w:rPr><w:rFonts w:hint="eastAsia"></w:rFonts></w:rPr><w:t xml:space="preserve">% Show calibration results</w:t></w:r></w:p><w:p w14:paraId="0B824995"><w:pPr><w:rPr><w:rFonts w:hint="eastAsia"></w:rFonts></w:rPr></w:pPr><w:r><w:rPr><w:rFonts w:hint="eastAsia"></w:rFonts></w:rPr><w:t xml:space="preserve">figure;</w:t></w:r></w:p><w:p w14:paraId="6DA8C859"><w:pPr><w:rPr><w:rFonts w:hint="eastAsia"></w:rFonts></w:rPr></w:pPr><w:r><w:rPr><w:rFonts w:hint="eastAsia"></w:rFonts></w:rPr><w:t xml:space="preserve">imshow(img);</w:t></w:r></w:p><w:p w14:paraId="568384AA"><w:pPr><w:rPr><w:rFonts w:hint="eastAsia"></w:rFonts></w:rPr></w:pPr><w:r><w:rPr><w:rFonts w:hint="eastAsia"></w:rFonts></w:rPr><w:t xml:space="preserve">hold on;</w:t></w:r></w:p><w:p w14:paraId="63EAC49A"><w:pPr><w:rPr><w:rFonts w:hint="eastAsia"></w:rFonts></w:rPr></w:pPr><w:r><w:rPr><w:rFonts w:hint="eastAsia"></w:rFonts></w:rPr><w:t xml:space="preserve">for k = 1:length(lines)</w:t></w:r></w:p><w:p w14:paraId="66FC905C"><w:pPr><w:rPr><w:rFonts w:hint="eastAsia"></w:rFonts></w:rPr></w:pPr><w:r><w:rPr><w:rFonts w:hint="eastAsia"></w:rFonts></w:rPr><w:t xml:space="preserve">xy = [lines(k).point1; lines(k).point2];</w:t></w:r></w:p><w:p w14:paraId="59426174"><w:pPr><w:rPr><w:rFonts w:hint="eastAsia"></w:rFonts></w:rPr></w:pPr><w:r><w:rPr><w:rFonts w:hint="eastAsia"></w:rFonts></w:rPr><w:t xml:space="preserve">plot(xy(:,1), xy(:,2), LineWidth, 2, Color, green);</w:t></w:r></w:p><w:p w14:paraId="571D49BC"><w:pPr><w:rPr><w:rFonts w:hint="eastAsia"></w:rFonts></w:rPr></w:pPr><w:r><w:rPr><w:rFonts w:hint="eastAsia"></w:rFonts></w:rPr><w:t xml:space="preserve">end</w:t></w:r></w:p><w:p w14:paraId="018C3631"><w:pPr><w:rPr><w:rFonts w:hint="eastAsia"></w:rFonts></w:rPr></w:pPr><w:r><w:rPr><w:rFonts w:hint="eastAsia"></w:rFonts></w:rPr><w:t xml:space="preserve">Title (sprintf(Pixel size:%.4f mm/px, pixel_size));</w:t></w:r></w:p><w:p w14:paraId="381D3B3A"><w:pPr><w:rPr><w:rFonts w:hint="eastAsia"></w:rFonts></w:rPr></w:pPr><w:r><w:rPr><w:rFonts w:hint="eastAsia"></w:rFonts></w:rPr><w:t>end</w:t></w:r></w:p><w:p w14:paraId="2642D912"></w:p><w:bookmarkEnd w:id="0"></w:bookmarkEnd><w:sectPr><w:pgSz w:w="11906" w:h="16838"></w:pgSz><w:pgMar w:top="1440" w:right="1800" w:bottom="1440" w:left="1800" w:header="851" w:footer="992" w:gutter="0"></w:pgMar><w:cols w:space="425" w:num="1"></w:cols><w:docGrid w:type="lines" w:linePitch="312" w:charSpace="0"></w:docGrid></w:sectPr></w:body></w:document>
