# Supplementary material for: Automated concrete crack detection enhanced by deep learning and generative adversarial networks
Source: PLoS One. 2026 Jul 20;21(7):e0354018. doi: 10.1371/journal.pone.0354018 (PMC13384272; doi:10.1371/journal.pone.0354018)
Supplement: S1 File — (DOCX) [file pone.0354018.s001.docx › word/fontTable.xml]

<?xml version="1.0" encoding="UTF-8" standalone="yes"?>
<w:fonts xmlns:mc="http://schemas.openxmlformats.org/markup-compatibility/2006" xmlns:r="http://schemas.openxmlformats.org/officeDocument/2006/relationships" xmlns:w="http://schemas.openxmlformats.org/wordprocessingml/2006/main" xmlns:w14="http://schemas.microsoft.com/office/word/2010/wordml" mc:Ignorable="w14"><w:font w:name="Times New Roman"><w:panose1 w:val="02020603050405020304"/><w:charset w:val="00"/><w:family w:val="roman"/><w:pitch w:val="variable"/><w:sig w:usb0="20007A87" w:usb1="80000000" w:usb2="00000008" w:usb3="00000000" w:csb0="000001FF" w:csb1="00000000"/></w:font><w:font w:name="宋体"><w:panose1 w:val="02010600030101010101"/><w:charset w:val="86"/><w:family w:val="auto"/><w:pitch w:val="default"/><w:sig w:usb0="00000203" w:usb1="288F0000" w:usb2="00000006" w:usb3="00000000" w:csb0="00040001" w:csb1="00000000"/></w:font><w:font w:name="Wingdings"><w:panose1 w:val="05000000000000000000"/><w:charset w:val="02"/><w:family w:val="auto"/><w:pitch w:val="default"/><w:sig w:usb0="00000000" w:usb1="00000000" w:usb2="00000000" w:usb3="00000000" w:csb0="80000000" w:csb1="00000000"/></w:font><w:font w:name="Arial"><w:panose1 w:val="020B0604020202020204"/><w:charset w:val="01"/><w:family w:val="swiss"/><w:pitch w:val="default"/><w:sig w:usb0="E0002EFF" w:usb1="C000785B" w:usb2="00000009" w:usb3="00000000" w:csb0="400001FF" w:csb1="FFFF0000"/></w:font><w:font w:name="黑体"><w:panose1 w:val="02010609060101010101"/><w:charset w:val="86"/><w:family w:val="auto"/><w:pitch w:val="default"/><w:sig w:usb0="800002BF" w:usb1="38CF7CFA" w:usb2="00000016" w:usb3="00000000" w:csb0="00040001" w:csb1="00000000"/></w:font><w:font w:name="Courier New"><w:panose1 w:val="02070309020205020404"/><w:charset w:val="01"/><w:family w:val="modern"/><w:pitch w:val="default"/><w:sig w:usb0="E0002EFF" w:usb1="C0007843" w:usb2="00000009" w:usb3="00000000" w:csb0="400001FF" w:csb1="FFFF0000"/></w:font><w:font w:name="Symbol"><w:panose1 w:val="05050102010706020507"/><w:charset w:val="02"/><w:family w:val="roman"/><w:pitch w:val="default"/><w:sig w:usb0="00000000" w:usb1="00000000" w:usb2="00000000" w:usb3="00000000" w:csb0="80000000" w:csb1="00000000"/></w:font><w:font w:name="Calibri"><w:panose1 w:val="020F0502020204030204"/><w:charset w:val="00"/><w:family w:val="swiss"/><w:pitch w:val="default"/><w:sig w:usb0="E4002EFF" w:usb1="C200247B" w:usb2="00000009" w:usb3="00000000" w:csb0="200001FF" w:csb1="00000000"/></w:font></w:fonts>
